# Supplementary material for: DiSNPindel: improved intra-individual SNP and InDel detection in direct amplicon sequencing of a diploid
Source: BMC Bioinformatics. 2015 Oct 24;16:343. doi: 10.1186/s12859-015-0790-y (PMC4619477; doi:10.1186/s12859-015-0790-y)
Supplement: Additional file 2: — Test Data. (ZIP 9355 kb) [file 12859_2015_790_MOESM2_ESM.zip]

Archive with 141 entries (139 files):
- TestData-indel/
- TestData-indel/eSSR010P1F_G01.ab1
- TestData-indel/eSSR020P2F_WY.ab1
- TestData-indel/eSSR046P1F.4.ab1
- TestData-indel/eSSR057P1F_A03.ab1
- TestData-indel/eSSR059P1F_wy08.08.27.ab1
- TestData-indel/eSSR067P1F_E03.ab1
- TestData-indel/eSSR070P1F.8.ab1
- TestData-indel/eSSR113P1F_E09.ab1
- TestData-indel/eSSR117P1F_G06.ab1
- TestData-indel/eSSR119P2F_WY.ab1
- TestData-indel/eSSR131P1F_E02.ab1
- TestData-indel/eSSR138P2F_WY.ab1
- TestData-indel/eSSR144P1F_E08.ab1
- TestData-indel/eSSR146P2F_H06.ab1
- TestData-indel/eSSR150P1F.ab1
- TestData-indel/eSSR153P1F_B09.ab1
- TestData-indel/eSSR165P1F_WY.ab1
- TestData-indel/eSSR179P2F_D02.ab1
- TestData-indel/eSSR183P1F_E11.ab1
- TestData-indel/eSSR186P1F_WY.ab1
- TestData-indel/eSSR209P1F_WY.ab1
- TestData-indel/eSSR227P1F_WY.ab1
- TestData-indel/eSSR234P1F_WY.ab1
- TestData-indel/eSSR241P1F_WY.ab1
- TestData-indel/eSSR264P1F_C08.ab1
- TestData-indel/eSSR304P2F_WY.ab1
- TestData-indel/eSSR313P2F_WY.ab1
- TestData-indel/eSSR332P2F_Wy.ab1
- TestData-indel/eSSR346P1F_Wy.ab1
- TestData-indel/eSSR347P1F_Wy.ab1
- TestData-indel/eSSR348P1F_Wy.ab1
- TestData-indel/eSSR356P2F_Wy.ab1
- TestData-indel/eSSR368P1F_Wy.ab1
- TestData-indel/eSSR382P1F_Wy.ab1
- TestData-indel/eSSR389P1F.ab1
- TestData-indel/eSSR402P1F_Wy.ab1
- TestData-indel/eSSR407P1F_Wy.ab1
- TestData-indel/eSSR410P2F_Wy.ab1
- TestData-indel/eSSR419P1F_Wy.ab1
- TestData-indel/eSSR427P1F_Wy.ab1
- TestData-indel/eSSR436P1F_Wy.ab1
- TestData-indel/eSSR444P1F_Wy.ab1
- TestData-indel/eSSR470P1F_Wy.ab1
- TestData-indel/eSSR479P1F_Wy.ab1
- TestData-indel/eSSR484P1F_WY.ab1
- TestData-indel/eSSR509P2F_WY.ab1
- TestData-indel/eSSR521P1F_WY.ab1
- TestData-indel/eSSR522P1F_WY.ab1
- TestData-indel/eSSR526P1F_wy08.08.27.ab1
- TestData-indel/eSSR533(2)P1F_H07.ab1
- TestData-indel/eSSR536P1F_wy08.08.27.ab1
- TestData-indel/eSSR537P1F_wy08.08.27.ab1
- TestData-indel/eSSR560P1F_D04.ab1
- TestData-indel/eSSR571P2F_WY.ab1
- TestData-indel/eSSR591P1F_WY.ab1
- TestData-indel/eSSR596P1F_wy08.08.22B.ab1
- TestData-indel/eSSR611P1F_wy08.08.27.ab1
- TestData-indel/eSSR628P1F.11.ab1
- TestData-indel/eSSR636P1F_WY.ab1
- TestData-indel/eSSR650(2)P1F_WY.ab1
- TestData-indel/eSSR662P1F.2.ab1
- TestData-indel/eSSR668(2)P1F_WY.ab1
- TestData-indel/eSSR671P1F_E07.ab1
- TestData-indel/eSSR683P1F_wy08.08.27.ab1
- TestData-indel/eSSR712(a)P1F.14.ab1
- TestData-indel/eSSR715P1F_wy08.08.27.ab1
- TestData-indel/eSSR724P1F_WY.ab1
- TestData-indel/eSSR739P1F_wy08.08.24A.ab1
- TestData-indel/eSSR744P1F_wy08.08.27.ab1
- TestData-indel/eSSR752P1F_wy08.08.24A.ab1
- TestData-indel/eSSR759P1F.2.ab1
- TestData-indel/eSSR764(b)P1F.2.ab1
- TestData-indel/eSSR784P1F.ab1
- TestData-indel/eSSR805P1F.9.ab1
- TestData-indel/eSSR834P1F.8.ab1
- TestData-indel/eSSR846P1F_wy08.08.27.ab1
- TestData-indel/eSSR880(2)P1F_wy08.08.24A.ab1
- TestData-SNP/
- TestData-SNP/EST0023P1R_B04.ab1
- TestData-SNP/EST0029P1R_A01.ab1
- TestData-SNP/EST0083P2R_B05.ab1
- TestData-SNP/EST0133-P2F_G10_zxh.ab1
- TestData-SNP/EST0247-P2F_D10_zxh.ab1
- TestData-SNP/EST0252-P1F_E04_zxh.ab1
- TestData-SNP/EST0309-P1F_E01_zxh.ab1
- TestData-SNP/EST0309-P2F_E01_zxh.ab1
- TestData-SNP/EST0374P2F_H03.ab1
- TestData-SNP/EST0409-P2F_H07_zxh.ab1
- TestData-SNP/EST0431-P1F_C09_zxh.ab1
- TestData-SNP/EST0476-P1F_A12_zxh.ab1
- TestData-SNP/EST0483P2R_B03.ab1
- TestData-SNP/EST0536P2R_F05.ab1
- TestData-SNP/EST0539-P1F_B05_zxh.ab1
- TestData-SNP/EST0551P2F_D03.ab1
- TestData-SNP/EST0650-P1F_A06_zxh.ab1
- TestData-SNP/EST0697P1R_B02.ab1
- TestData-SNP/EST0760-P1F_B06_zxh.ab1
- TestData-SNP/EST0760-P2F_B12_zxh.ab1
- TestData-SNP/EST0770-P1F_E06_zxh.ab1
- TestData-SNP/EST0871-P1F_F05_zxh.ab1
- TestData-SNP/EST0928-P1F_B03_zxh.ab1
- TestData-SNP/EST0942-P1F_A04_zxh.ab1
- TestData-SNP/EST0955-P2F_A11_zxh.ab1
- TestData-SNP/EST1038P1R_G02.ab1
- TestData-SNP/EST1364P1R_E04.ab1
- TestData-SNP/EST1366P2F_A03.ab1
- TestData-SNP/EST1368-P2F_G07_zxh.ab1
- TestData-SNP/EST1377-P1F_F02_zxh.ab1
- TestData-SNP/EST1450-P1F_G01_zxh.ab1
- TestData-SNP/EST1495-P1F_E04_zxh.ab1
- TestData-SNP/EST1506P2R_C06.ab1
- TestData-SNP/EST1520-P2F_E12_zxh.ab1
- TestData-SNP/EST1576-P1F_F03_zxh.ab1
- TestData-SNP/EST1579P2R_B07.ab1
- TestData-SNP/EST1660-P1F_D01_zxh.ab1
- TestData-SNP/EST1660-P2F_D07_zxh.ab1
- TestData-SNP/EST1725-P2F_H10_zxh.ab1
- TestData-SNP/EST1736-P1F_H05_zxh.ab1
- TestData-SNP/EST1736-P2F_H11_zxh.ab1
- TestData-SNP/EST1827-P1F_D05_zxh.ab1
- TestData-SNP/EST1857-P1F_E01_zxh.ab1
- TestData-SNP/EST1857-P2F_E07_zxh.ab1
- TestData-SNP/EST1867-P2F_B08_zxh.ab1
- TestData-SNP/EST1880P2R_F06.ab1
- TestData-SNP/EST1882-P1F_A03_zxh.ab1
- TestData-SNP/EST1886P2F_D10.ab1
- TestData-SNP/EST1997-P2F_B12_zxh.ab1
- TestData-SNP/EST2003-P2F_G12_zxh.ab1
- TestData-SNP/EST2004P1R_C04.ab1
- TestData-SNP/EST2112P1F_E02.ab1
- TestData-SNP/EST2115-P2F_C11_zxh.ab1
- TestData-SNP/EST2344P2R_G08.ab1
- TestData-SNP/EST2378P2R_H08.ab1
- TestData-SNP/EST2471-P2F_C09_zxh.ab1
- TestData-SNP/ESTzh13P1F_A10.ab1
- TestData-SNP/ESTzh29-P2F_E10.ab1
- TestData-SNP/ESTzh29P1F_G09.ab1
- TestData-SNP/ESTzh30P1R_F08.ab1
- TestData-SNP/ESTzh43P1F_B10.ab1
- TestData-SNP/ESTzh43P2F_F10.ab1
