# Supplementary material for: DiSNPindel: improved intra-individual SNP and InDel detection in direct amplicon sequencing of a diploid
Source: BMC Bioinformatics. 2015 Oct 24;16:343. doi: 10.1186/s12859-015-0790-y (PMC4619477; doi:10.1186/s12859-015-0790-y)
Supplement: Additional file 3: Table S1. — Found and missed SNPs out of the 66 CAPS-associated intra-individual SNPs from 62 single traces [22] by four software packages DiSNPindel, novoSNP [8], Mutation Surveyor (http://www.softgenetics.com/mutationSurveyor.html) and PolyPhred [6, 9]. Table S2. True, false positive and missed SNPs by four software packages DiSNPindel, novoSNP [8], Mutation Surveyor (http://www.softgenetics.com/mutationSurveyor.html) and PolyPhred [6, 9] for 50 amplicons previously directly sequenced [22]. Those sequencing traces with no detection results shown in novoSNP and/or unmatched with reference sequence in Mutation Surveyor were excluded. Table S3. InDels detected by four software packages DiSNPindel, novoSNP [8], Mutation Surveyor (http://www.softgenetics.com/mutationSurveyor.html), PolyPhred [6, 9] and PrimeIndel [10] for 77 previously directly sequenced amplicons that contained within-individual variation in simple sequence repeats [23]. (XLS 399 kb) [file 12859_2015_790_MOESM3_ESM.xls]

## Sheet: Additional file 3
Additional file 3
DiSNPindel: improved intra-individual SNP and InDel detection in direct amplicon sequencing of a diploid
Jizhong Deng, Huasheng Huang, Xiaoli Yu, Ji Jin, Weisen Lin, Fagen Li, Zhijiao Song, Mei Li and Siming Gan
Tables S1–S3

## Sheet: Table S1
Table S1 Found and missed SNPs out of the 66 CAPS-associated intra-individual SNPs from 62 single traces [22] by four software packages DiSNPindel, novoSNP [8], Mutation Surveyor (http://www.softgenetics.com/MutationSurveyor.html) and PolyPhred [6,9]
No. SNP	No. amplicon	CAPS marker (EST acc.)	Sequencing trace	Software	CAPS-SNP (bp; in red) (grade/score)a	SNP found (F) or missed (M)						Remark
						Grade 1b / Score 18c / -d	Grade 2b / Score 13c / Medium sensitivityd	Grade 3b / Score 9c / Medium sensitivityd	Grade 4b / Score 6c / High sensitivityd	Grade 5b / Score 3c / -d	Grade 6b / Score 1c / -d
01	01	EUCeC2	EST0023P1R	DiSNPindel v1.0	256:TTGCCC/TGGTGG (1)	F1	F1	F1	F1	F1	F1
		(ES594550)		novoSNP v3.0.1	271: (14)	M2	F2	F2	F2	F2	F2
				Mutation Surveyor v4.0.9	271: (/)	–	F3	–	F3	–	–
				PolyPhred v6.18	(-)	M4	M4	M4	M4	M4	M4
02	02	EUCeC3	EST0029P1R	DiSNPindel v1.0	200:ACTACT/AGCTGT (-)	M1	M1	M1	M1	M1	M1	Double peaks at SNP position being horizontally separate
		(ES589804)		novoSNP v3.0.1	211: (-)	M2	M2	M2	M2	M2	M2
				Mutation Surveyor v4.0.9	211: (-)	–	M3	–	M3	–	–
				PolyPhred v6.18	(-)	M4	M4	M4	M4	M4	M4
03	03	EUCeC6	EST0083P2R	DiSNPindel v1.0	179:AAATGA/CCAGGA (1)	F1	F1	F1	F1	F1	F1
		(DQ227993)		novoSNP v3.0.1	203: (-)	M2	M2	M2	M2	M2	M2
				Mutation Surveyor v4.0.9	203: (-)	–	M3	–	M3	–	–
				PolyPhred v6.18	(-)	M4	M4	M4	M4	M4	M4
04	04	EUCeC7	EST0133P2F	DiSNPindel v1.0	209:GTTGTC/TGATGC (1)	F1	F1	F1	F1	F1	F1
		(ES593283+GO248243)		novoSNP v3.0.1	(-)	M2	M2	M2	M2	M2	M2	No detection results shown
				Mutation Surveyor v4.0.9	215: (-)	–	M3	–	M3	–	–
				PolyPhred v6.18	(-)	M4	M4	M4	M4	M4	M4
05		EUCeC7	EST0133P2F	DiSNPindel v1.0	491:CCACTC/TGAAATT (1)	F1	F1	F1	F1	F1	F1
		(ES593283+GO248243)		novoSNP v3.0.1	(-)	M2	M2	M2	M2	M2	M2	No detection results shown
				Mutation Surveyor v4.0.9	497: (-)	–	M3	–	M3	–	–
				PolyPhred v6.18	(-)	M4	M4	M4	M4	M4	M4
06	05	EUCeC8	EST0247P2F	DiSNPindel v1.0	340:TGATTG/CAGACT (1)	F1	F1	F1	F1	F1	F1
		(EF392836)		novoSNP v3.0.1	356: (8)	M2	M2	M2	F2	F2	F2
				Mutation Surveyor v4.0.9	356: (/)	–	F3	–	F3	–	–
				PolyPhred v6.18	(-)	M4	M4	M4	M4	M4	M4
07	06	EUCeC9	EST0252P1F	DiSNPindel v1.0	284:GCTGCT/CGGTAT (1)	F1	F1	F1	F1	F1	F1
		(ES589562)		novoSNP v3.0.1	300: (4)	M2	M2	M2	M2	F2	F2
				Mutation Surveyor v4.0.9	300: (/)	–	F3	–	F3	–	–
				PolyPhred v6.18	(-)	M4	M4	M4	M4	M4	M4
08	07	EUCeC11	EST0309P1F	DiSNPindel v1.0	127:GTATCC/TGGAAT (1)	F1	F1	F1	F1	F1	F1
		(CD669354)		novoSNP v3.0.1	137: (-)	M2	M2	M2	M2	M2	M2
				Mutation Surveyor v4.0.9	137: (-)	–	M3	–	M3	–	–
				PolyPhred v6.18	(-)	M4	M4	M4	M4	M4	M4
09	08	EUCeC11	EST0309P2F	DiSNPindel v1.0	391e:TTTAA/TA (/)	F1	F1	F1	F1	F1	F1	CAPS-SNP subsequent to a 2-bp InDel
		(CD669354)		novoSNP v3.0.1	(-)	M2	M2	M2	M2	M2	M2	No detection results shown
				Mutation Surveyor v4.0.9	(-)	–	M3	–	M3	–	–	Unmatched with reference sequence
				PolyPhred v6.18	(-)	M4	M4	M4	M4	M4	M4
10	09	EUCeC12	EST0374P2F	DiSNPindel v1.0	354e:CA/CTGG (/)	F1	F1	F1	F1	F1	F1	CAPS-SNP subsequent to a 6-bp InDel
		(CD669252)		novoSNP v3.0.1	(-)	M2	M2	M2	M2	M2	M2	Unable to detect the type of SNP
				Mutation Surveyor v4.0.9	(-)	–	M3	–	M3	–	–	Unable to detect the type of SNP
				PolyPhred v6.18	(-)	M4	M4	M4	M4	M4	M4
11	10	EUCeC13	EST0409P2F	DiSNPindel v1.0	383:ACAGGA/CCATAA (1)	F1	F1	F1	F1	F1	F1
		(CD669194)		novoSNP v3.0.1	392: (14)	M2	F2	F2	F2	F2	F2
				Mutation Surveyor v4.0.9	392: (/)	–	F3	–	F3	–	–
				PolyPhred v6.18	(-)	M4	M4	M4	M4	M4	M4
12	11	EUCeC14	EST0431P1F	DiSNPindel v1.0	143:ATAGTC/TGAATC (1)	F1	F1	F1	F1	F1	F1
		(CD669162)		novoSNP v3.0.1	(-)	M2	M2	M2	M2	M2	M2	No detection results shown
				Mutation Surveyor v4.0.9	156: (-)	–	M3	–	M3	–	–
				PolyPhred v6.18	(-)	M4	M4	M4	M4	M4	M4
13	12	EUCeC16	EST0476P1F	DiSNPindel v1.0	209:TCGGCT/CGTTAT (1)	F1	F1	F1	F1	F1	F1
		(CD669096)		novoSNP v3.0.1	228: (10)	M2	M2	F2	F2	F2	F2
				Mutation Surveyor v4.0.9	228: (/)	–	F3	–	F3	–	–
				PolyPhred v6.18	(-)	M4	M4	M4	M4	M4	M4
14	13	EUCeC17	EST0483P2R	DiSNPindel v1.0	222:GTTTAC/AACCAT (1)	F1	F1	F1	F1	F1	F1
		(CD669087)		novoSNP v3.0.1	254: (-)	M2	M2	M2	M2	M2	M2
				Mutation Surveyor v4.0.9	254: (-)	–	M3	–	M3	–	–
				PolyPhred v6.18	(-)	M4	M4	M4	M4	M4	M4
15	14	EUCeC20	EST0536P2R	DiSNPindel v1.0	174:AGACCC/TGGTAA (1)	F1	F1	F1	F1	F1	F1
		(CD669014)		novoSNP v3.0.1	178: (-)	M2	M2	M2	M2	M2	M2
				Mutation Surveyor v4.0.9	178: (-)	–	M3	–	M3	–	–
				PolyPhred v6.18	(-)	M4	M4	M4	M4	M4	M4
16	15	EUCeC21	EST0539P1F	DiSNPindel v1.0	155:GAGTAC/TAGCGC (1)	F1	F1	F1	F1	F1	F1
		(CD669011)		novoSNP v3.0.1	169: (14)	M2	F2	F2	F2	F2	F2
				Mutation Surveyor v4.0.9	169: (/)	–	F3	–	F3	–	–
				PolyPhred v6.18	(-)	M4	M4	M4	M4	M4	M4
17		EUCeC21	EST0539P1F	DiSNPindel v1.0	364:CTCGT[T/A]CAGAA (1)	F1	F1	F1	F1	F1	F1
		(CD669011)		novoSNP v3.0.1	378: (-)	M2	M2	M2	M2	M2	M2
				Mutation Surveyor v4.0.9	378: (-)	–	M3	–	M3	–	–
				PolyPhred v6.18	(-)	M4	M4	M4	M4	M4	M4
18	16	EUCeC22	EST0551P2F	DiSNPindel v1.0	424:AGCTCA/GGCTGA (1)	F1	F1	F1	F1	F1	F1
		(CD668992)		novoSNP v3.0.1	437: (-)	M2	M2	M2	M2	M2	M2
				Mutation Surveyor v4.0.9	437: (-)	–	M3	–	M3	–	–
				PolyPhred v6.18	(-)	M4	M4	M4	M4	M4	M4
19	17	EUCeC25	EST0650P1F	DiSNPindel v1.0	57:GTGTTC/AAATTT (1)	F1	F1	F1	F1	F1	F1
		(CD668843)		novoSNP v3.0.1	59: (-)	M2	M2	M2	M2	M2	M2
				Mutation Surveyor v4.0.9	59: (-)	–	M3	–	M3	–	–
				PolyPhred v6.18	(-)	M4	M4	M4	M4	M4	M4
20	18	EUCeC26	EST0697P1R	DiSNPindel v1.0	170:ATGGCT/CAAGCC (1)	F1	F1	F1	F1	F1	F1
		(CD668764)		novoSNP v3.0.1	173: (-)	M2	M2	M2	M2	M2	M2
				Mutation Surveyor v4.0.9	173: (-)	–	M3	–	M3	–	–
				PolyPhred v6.18	(-)	M4	M4	M4	M4	M4	M4
21	19	EUCeC28	EST0760P1F	DiSNPindel v1.0	129:TATTTT/AAATGA (1)	F1	F1	F1	F1	F1	F1
		(CD668668)		novoSNP v3.0.1	146: (-)	M2	M2	M2	M2	M2	M2
				Mutation Surveyor v4.0.9	146: (-)	–	M3	–	M3	–	–
				PolyPhred v6.18	(-)	M4	M4	M4	M4	M4	M4
22	20	EUCeC28	EST0760P2F	DiSNPindel v1.0	63:CCTTTC/TAAAGT (1)	F1	F1	F1	F1	F1	F1
		(CD668668)		novoSNP v3.0.1	83: (-)	M2	M2	M2	M2	M2	M2
				Mutation Surveyor v4.0.9	83: (-)	–	M3	–	M3	–	–
				PolyPhred v6.18	(-)	M4	M4	M4	M4	M4	M4
23	21	EUCeC29	EST0770P1F	DiSNPindel v1.0	30:TCCTTT/CGAGAC (1)	F1	F1	F1	F1	F1	F1
		(CD668646)		novoSNP v3.0.1	43: (14)	M2	F2	F2	F2	F2	F2
				Mutation Surveyor v4.0.9	43: (/)	–	F3	–	F3	–	–
				PolyPhred v6.18	(-)	M4	M4	M4	M4	M4	M4
24		EUCeC29	EST0770P1F	DiSNPindel v1.0	240:GAGGTT/CGAGCT (1)	F1	F1	F1	F1	F1	F1
		(CD668646)		novoSNP v3.0.1	253: (14)	M2	F2	F2	F2	F2	F2
				Mutation Surveyor v4.0.9	253: (/)	–	F3	–	F3	–	–
				PolyPhred v6.18	(-)	M4	M4	M4	M4	M4	M4
25	22	EUCeC31	EST0871P1F	DiSNPindel v1.0	36:ATGCTG/CGATAC (1)	F1	F1	F1	F1	F1	F1
		(CD668505)		novoSNP v3.0.1	51: (14)	M2	F2	F2	F2	F2	F2
				Mutation Surveyor v4.0.9	51: (/)	–	F3	–	F3	–	–
				PolyPhred v6.18	(-)	M4	M4	M4	M4	M4	M4
26	23	EUCeC32	EST0928P1F	DiSNPindel v1.0	351:GCTCTT/CGATCC (1)	F1	F1	F1	F1	F1	F1
		(CD668425)		novoSNP v3.0.1	366: (14)	M2	F2	F2	F2	F2	F2
				Mutation Surveyor v4.0.9	366: (/)	–	F3	–	F3	–	–
				PolyPhred v6.18	(-)	M4	M4	M4	M4	M4	M4
27	24	EUCeC33	EST0942P1F	DiSNPindel v1.0	42:ATGTTC/TGAGAC (1)	F1	F1	F1	F1	F1	F1
		(CD668409)		novoSNP v3.0.1	(-)	M2	M2	M2	M2	M2	M2	No detection results shown
				Mutation Surveyor v4.0.9	51: (-)	–	M3	–	M3	–	–
				PolyPhred v6.18	(-)	M4	M4	M4	M4	M4	M4
28	25	EUCeC35	EST0955P2F	DiSNPindel v1.0	92:TCTTCG/AACTAT (1)	F1	F1	F1	F1	F1	F1
		(CD668394)		novoSNP v3.0.1	107: (5)	M2	M2	M2	M2	F2	F2
				Mutation Surveyor v4.0.9	107: (/)	–	F3	–	F3	–	–
				PolyPhred v6.18	(-)	M4	M4	M4	M4	M4	M4
29	26	EUCeC39	EST1038P1R	DiSNPindel v1.0	262:AAGTGA/GCTCCA (1)	F1	F1	F1	F1	F1	F1
		(CD668290)		novoSNP v3.0.1	283: (14)	M2	F2	F2	F2	F2	F2
				Mutation Surveyor v4.0.9	283: (/)	–	F3	–	F3	–	–
				PolyPhred v6.18	(-)	M4	M4	M4	M4	M4	M4
30	27	EUCeC42	EST1364P1R	DiSNPindel v1.0	329:C-AAAG/AGCCAT (1)	F1	F1	F1	F1	F1	F1
		(CD670046)		novoSNP v3.0.1	355: (-)	M2	M2	M2	M2	M2	M2
				Mutation Surveyor v4.0.9	355: (-)	–	M3	–	M3	–	–
				PolyPhred v6.18	(-)	M4	M4	M4	M4	M4	M4
31	28	EUCeC43	EST1366P2F	DiSNPindel v1.0	437e:CC/GTGG (/)	F1	F1	F1	F1	F1	F1	CAPS-SNP subsequent to a 13-bp InDel
		(CD670044)		novoSNP v3.0.1	(-)	M2	M2	M2	M2	M2	M2	Unable to detect the type of SNP
				Mutation Surveyor v4.0.9	(-)	–	M3	–	M3	–	–	Unable to detect the type of SNP
				PolyPhred v6.18	(-)	M4	M4	M4	M4	M4	M4
32	29	EUCeC44	EST1368P2F	DiSNPindel v1.0	448:TATCTT/AGACGT (1)	F1	F1	F1	F1	F1	F1
		(CD670042)		novoSNP v3.0.1	451: (5)	M2	M2	M2	M2	F2	F2
				Mutation Surveyor v4.0.9	451: (/)	–	F3	–	F3	–	–
				PolyPhred v6.18	(-)	M4	M4	M4	M4	M4	M4
33	30	EUCeC45	EST1377P1F	DiSNPindel v1.0	175:GCGTCC/AAGGCT (1)	F1	F1	F1	F1	F1	F1
		(CD670029)		novoSNP v3.0.1	188: (-)	M2	M2	M2	M2	M2	M2
				Mutation Surveyor v4.0.9	188: (-)	–	M3	–	M3	–	–
				PolyPhred v6.18	(-)	M4	M4	M4	M4	M4	M4
34	31	EUCeC46	EST1450P1F	DiSNPindel v1.0	323:TGATGT/CACGTG (1)	F1	F1	F1	F1	F1	F1
		(CD669912)		novoSNP v3.0.1	341: (-)	M2	M2	M2	M2	M2	M2
				Mutation Surveyor v4.0.9	(-)	–	M3	–	M3	–	–	Unmatched with reference sequence
				PolyPhred v6.18	(-)	M4	M4	M4	M4	M4	M4
35	32	EUCeC48	EST1495P1F	DiSNPindel v1.0	142:ATCCCC/GGTTGT (1)	F1	F1	F1	F1	F1	F1
		(CD669845)		novoSNP v3.0.1	160: (10)	M2	M2	F2	F2	F2	F2
				Mutation Surveyor v4.0.9	160: (/)	–	F3	–	F3	–	–
				PolyPhred v6.18	(-)	M4	M4	M4	M4	M4	M4
36	33	EUCeC49	EST1506P2R	DiSNPindel v1.0	335:TCTGCT/CGGTTC (1)	F1	F1	F1	F1	F1	F1
		(CD669833)		novoSNP v3.0.1	337: (10)	M2	M2	F2	F2	F2	F2
				Mutation Surveyor v4.0.9	337: (-)	–	M3	–	M3	–	–
				PolyPhred v6.18	(-)	M4	M4	M4	M4	M4	M4
37	34	EUCeC51	EST1520P2F	DiSNPindel v1.0	100:GCAAAC/ATGCAG (1)	F1	F1	F1	F1	F1	F1
		(CD669813)		novoSNP v3.0.1	114: (4)	M2	M2	M2	M2	F2	F2
				Mutation Surveyor v4.0.9	114: (-)	–	M3	–	M3	–	–
				PolyPhred v6.18	(-)	M4	M4	M4	M4	M4	M4
38	35	EUCeC55	EST1576P1F	DiSNPindel v1.0	213:TTTGTT/CGATTC (1)	F1	F1	F1	F1	F1	F1
		(CD669738)		novoSNP v3.0.1	228: (14)	M2	F2	F2	F2	F2	F2
				Mutation Surveyor v4.0.9	228: (-)	–	M3	–	M3	–	–
				PolyPhred v6.18	(-)	M4	M4	M4	M4	M4	M4
39	36	EUCeC56	EST1579P2R	DiSNPindel v1.0	219:ACCATT/CGATAA (1)	F1	F1	F1	F1	F1	F1
		(CD669735)		novoSNP v3.0.1	(-)	M2	M2	M2	M2	M2	M2	No detection results shown
				Mutation Surveyor v4.0.9	(-)	–	M3	–	M3	–	–	Unmatched with reference sequence
				PolyPhred v6.18	(-)	M4	M4	M4	M4	M4	M4
40	37	EUCeC57	EST1660P1F	DiSNPindel v1.0	232:GTGCTG/TTACT (1)	F1	F1	F1	F1	F1	F1
		(CD669604)		novoSNP v3.0.1	241: (-)	M2	M2	M2	M2	M2	M2
				Mutation Surveyor v4.0.9	241: (-)	–	M3	–	M3	–	–
				PolyPhred v6.18	(-)	M4	M4	M4	M4	M4	M4
41	38	EUCeC57	EST1660P2F	DiSNPindel v1.0	247:CTGTAC/TTGGTT (1)	F1	F1	F1	F1	F1	F1
		(CD669604)		novoSNP v3.0.1	(-)	M2	M2	M2	M2	M2	M2	No detection results shown
				Mutation Surveyor v4.0.9	(-)	–	M3	–	M3	–	–	Unmatched with reference sequence
				PolyPhred v6.18	(-)	M4	M4	M4	M4	M4	M4
42	39	EUCeC58	EST1725P2F	DiSNPindel v1.0	143:TCTCTC/TGATTT (1)	F1	F1	F1	F1	F1	F1
		(CD669486)		novoSNP v3.0.1	160: (-)	M2	M2	M2	M2	M2	M2
				Mutation Surveyor v4.0.9	160: (-)	–	M3	–	M3	–	–
				PolyPhred v6.18	(-)	M4	M4	M4	M4	M4	M4
43	40	EUCeC59	EST1736P1F	DiSNPindel v1.0	151:TAAATC/TGATGC (1)	F1	F1	F1	F1	F1	F1
		(CD669466)		novoSNP v3.0.1	163: (-)	M2	M2	M2	M2	M2	M2
				Mutation Surveyor v4.0.9	163: (-)	–	M3	–	M3	–	–
				PolyPhred v6.18	(-)	M4	M4	M4	M4	M4	M4
44	41	EUCeC59	EST1736P2F	DiSNPindel v1.0	157:CTTTCC/AATTGC (1)	F1	F1	F1	F1	F1	F1
		(CD669466)		novoSNP v3.0.1	169: (-)	M2	M2	M2	M2	M2	M2
				Mutation Surveyor v4.0.9	169: (-)	–	M3	–	M3	–	–
				PolyPhred v6.18	(-)	M4	M4	M4	M4	M4	M4
45	42	EUCeC62	EST1827P1F	DiSNPindel v1.0	271:TCGGTG/ACAGGT (1)	F1	F1	F1	F1	F1	F1
		(CD668192)		novoSNP v3.0.1	286: (-)	M2	M2	M2	M2	M2	M2
				Mutation Surveyor v4.0.9	286: (-)	–	M3	–	M3	–	–
				PolyPhred v6.18	(-)	M4	M4	M4	M4	M4	M4
46	43	EUCeC63	EST1857P1F	DiSNPindel v1.0	486e:CCTA/GG (/)	F1	F1	F1	F1	F1	F1	CAPS-SNP subsequent to a 5-bp InDel
		(CD668142)		novoSNP v3.0.1	(-)	M2	M2	M2	M2	M2	M2	Unable to detect the type of SNP
				Mutation Surveyor v4.0.9	(-)	–	M3	–	M3	–	–	Unable to detect the type of SNP
				PolyPhred v6.18	(-)	M4	M4	M4	M4	M4	M4
47	44	EUCeC63	EST1857P2F	DiSNPindel v1.0	204:TTTGCT/CGGTTT (1)	F1	F1	F1	F1	F1	F1
		(CD668142)		novoSNP v3.0.1	(-)	M2	M2	M2	M2	M2	M2
				Mutation Surveyor v4.0.9	214: (-)	–	M3	–	M3	–	–	Unmatched with reference sequence
				PolyPhred v6.18	(-)	M4	M4	M4	M4	M4	M4
48	45	EUCeC65	EST1867P2F	DiSNPindel v1.0	57:ACCCGC/GCGAGG (4)	M1	M1	M1	F1	M1	M1
		(CD668126)		novoSNP v3.0.1	(-)	M2	M2	M2	M2	M2	M2	No detection results shown
				Mutation Surveyor v4.0.9	(-)	–	M3	–	M3	–	–	Unmatched with reference sequence
				PolyPhred v6.18	(-)	M4	M4	M4	M4	M4	M4
49		EUCeC65	EST1867P2F	DiSNPindel v1.0	483:TTTACT/CGGATA (-)	M1	M1	M1	M1	M1	M1	Double peaks at SNP position being horizontally separate
		(CD668126)		novoSNP v3.0.1	(-)	M2	M2	M2	M2	M2	M2	No detection results shown
				Mutation Surveyor v4.0.9	(-)	–	M3	–	M3	–	–	Unmatched with reference sequence
				PolyPhred v6.18	(-)	M4	M4	M4	M4	M4	M4
50	46	EUCeC66	EST1880P2R	DiSNPindel v1.0	92:TGCCAT/GGGGGA (1)	F1	F1	F1	F1	F1	F1
		(CD668103)		novoSNP v3.0.1	106: (3)	M2	M2	M2	M2	F2	F2
				Mutation Surveyor v4.0.9	106: (-)	–	M3	–	M3	–	–
				PolyPhred v6.18	(-)	M4	M4	M4	M4	M4	M4
51	47	EUCeC67	EST1882P1F	DiSNPindel v1.0	486:AATTGA/TACTGG (1)	F1	F1	F1	F1	F1	F1
		(CD668099)		novoSNP v3.0.1	499: (-)	M2	M2	M2	M2	M2	M2
				Mutation Surveyor v4.0.9	499: (-)	–	M3	–	M3	–	–
				PolyPhred v6.18	(-)	M4	M4	M4	M4	M4	M4
52	48	EUCeC68	EST1886P2F	DiSNPindel v1.0	299:GCACCG/AGAATG (1)	F1	F1	F1	F1	F1	F1
		(CD668095)		novoSNP v3.0.1	311: (-)	M2	M2	M2	M2	M2	M2
				Mutation Surveyor v4.0.9	311: (-)	–	M3	–	M3	–	–
				PolyPhred v6.18	(-)	M4	M4	M4	M4	M4	M4
53	49	EUCeC70	EST1997P2F	DiSNPindel v1.0	182:TACATT/CGAGCT (1)	F1	F1	F1	F1	F1	F1
		(CB967984)		novoSNP v3.0.1	185: (8)	M2	M2	M2	F2	F2	F2
				Mutation Surveyor v4.0.9	185: (/)	–	F3	–	F3	–	–
				PolyPhred v6.18	(-)	M4	M4	M4	M4	M4	M4
54	50	EUCeC71	EST2003P2F	DiSNPindel v1.0	322:CAGTCC/GAAAGT (-)	M1	M1	M1	M1	M1	M1	The secondary peak at SNP position being extremely low
		(CB967974)		novoSNP v3.0.1	329: (-)	M2	M2	M2	M2	M2	M2
				Mutation Surveyor v4.0.9	329: (-)	–	M3	–	M3	–	–
				PolyPhred v6.18	(-)	M4	M4	M4	M4	M4	M4
55	51	EUCeC72	EST2004P1R	DiSNPindel v1.0	169:GCCACC/TGGATG (1)	F1	F1	F1	F1	F1	F1
		(CB967973)		novoSNP v3.0.1	182: (10)	M2	M2	F2	F2	F2	F2
				Mutation Surveyor v4.0.9	182: (-)	–	M3	–	M3	–	–
				PolyPhred v6.18	(-)	M4	M4	M4	M4	M4	M4
56	52	EUCeC75	EST2112P1F	DiSNPindel v1.0	293:GAGTTC/TGATTG (1)	F1	F1	F1	F1	F1	F1
		(CB967775)		novoSNP v3.0.1	(-)	M2	M2	M2	M2	M2	M2	No detection results shown
				Mutation Surveyor v4.0.9	(-)	–	M3	–	M3	–	–	Unmatched with reference sequence
				PolyPhred v6.18	(-)	M4	M4	M4	M4	M4	M4
57	53	EUCeC76	EST2115P2F	DiSNPindel v1.0	199:TTAGTT/CGAGGC (1)	F1	F1	F1	F1	F1	F1
		(CB967772)		novoSNP v3.0.1	201: (-)	M2	M2	M2	M2	M2	M2
				Mutation Surveyor v4.0.9	(-)	–	M3	–	M3	–	–	Unmatched with reference sequence
				PolyPhred v6.18	(-)	M4	M4	M4	M4	M4	M4
58	54	EUCeC85	EST2344P2R	DiSNPindel v1.0	189:CCATCA/GAAGAT (1)	F1	F1	F1	F1	F1	F1
		(AJ627805)		novoSNP v3.0.1	201: (4)	M2	M2	M2	M2	F2	F2
				Mutation Surveyor v4.0.9	201: (/)	–	F3	–	F3	–	–
				PolyPhred v6.18	(-)	M4	M4	M4	M4	M4	M4
59	55	EUCeC86	EST2378P2R	DiSNPindel v1.0	148:TTCTTC/TGAAGC (1)	F1	F1	F1	F1	F1	F1
		(AJ627739)		novoSNP v3.0.1	170: (14)	M2	F2	F2	F2	F2	F2
				Mutation Surveyor v4.0.9	170: (/)	–	F3	–	F3	–	–
				PolyPhred v6.18	(-)	M4	M4	M4	M4	M4	M4
60	56	EUCeC87	EST2471P2F	DiSNPindel v1.0	299:ACTGCA/GGCGGC (1)	F1	F1	F1	F1	F1	F1
		(CB009738)		novoSNP v3.0.1	305: (8)	M2	M2	M2	F2	F2	F2
				Mutation Surveyor v4.0.9	305: (/)	–	F3	–	F3	–	–
				PolyPhred v6.18	(-)	M4	M4	M4	M4	M4	M4
61	57	EUCeC88	ESTzh13P1F	DiSNPindel v1.0	152:CAAACG/AATATA (1)	F1	F1	F1	F1	F1	F1
		(CD669233)		novoSNP v3.0.1	162: (-)	M2	M2	M2	M2	M2	M2
				Mutation Surveyor v4.0.9	162: (-)	–	M3	–	M3	–	–
				PolyPhred v6.18	(-)	M4	M4	M4	M4	M4	M4
62	58	EUCeC89	ESTzh29P1F	DiSNPindel v1.0	286:CTCAAG/AGCCAA (1)	F1	F1	F1	F1	F1	F1
		(CD668837)		novoSNP v3.0.1	301: (-)	M2	M2	M2	M2	M2	M2
				Mutation Surveyor v4.0.9	301: (-)	–	M3	–	M3	–	–
				PolyPhred v6.18	(-)	M4	M4	M4	M4	M4	M4
63	59	EUCeC89	ESTzh29P2F	DiSNPindel v1.0	223:CAAGCG/AGCCGT (1)	F1	F1	F1	F1	F1	F1
		(CD668837)		novoSNP v3.0.1	235: (14)	M2	F2	F2	F2	F2	F2
				Mutation Surveyor v4.0.9	235: (/)	–	F3	–	F3	–	–
				PolyPhred v6.18	(-)	M4	M4	M4	M4	M4	M4
64	60	EUCeC90	ESTzh30P1R	DiSNPindel v1.0	222:TATACC/TGGCGG (1)	F1	F1	F1	F1	F1	F1
		(CD668835)		novoSNP v3.0.1	(-)	M2	M2	M2	M2	M2	M2	No detection results shown
				Mutation Surveyor v4.0.9	240: (-)	–	M3	–	M3	–	–
				PolyPhred v6.18	(-)	M4	M4	M4	M4	M4	M4
65	61	EUCeC91	ESTzh43P1F	DiSNPindel v1.0	13:GACCTG/AGCCTC (4)	M1	M1	M1	F1	M1	M1
		(CD668626)		novoSNP v3.0.1	32: (-)	M2	M2	M2	M2	M2	M2
				Mutation Surveyor v4.0.9	32: (-)	–	M3	–	M3	–	–
				PolyPhred v6.18	(-)	M4	M4	M4	M4	M4	M4
66	62	EUCeC91	ESTzh43P2F	DiSNPindel v1.0	127: AGAGCC/TTGGAG (2)	M1	F1	F1	F1	F1	F1
		(CD668626)		novoSNP v3.0.1	137: (12)	M2	M2	F2	F2	F2	F2
				Mutation Surveyor v4.0.9	137: (/)	–	F3	–	F3	–	–
				PolyPhred v6.18	(-)	M4	M4	M4	M4	M4	M4
Total				DiSNPindel v1.0		60 Fs (90.9%) : 6 Ms (9.1%)	61 Fs (92.4%) : 5 Ms (7.6%)	61 Fs (92.4%) : 5 Ms (7.6%)	63 Fs (95.5%) : 3 Ms (4.5%)	63 Fs (95.5%) : 3 Ms (4.5%)	63 Fs (95.5%) : 3 Ms (4.5%)
				novoSNP v3.0.1		0 F (0.0%) : 66 Ms (100.0%)	11 Fs (16.7%) : 55 Ms (83.3%)	16 Fs (24.4%) : 50 Ms (75.6%)	19 Fs (28.8%) : 47 Ms (71.2%)	25 Fs (37.9%) : 41 Ms (62.1%)	25 Fs (37.9%) : 41 Ms (62.1%)
				Mutation Surveyor v4.0.9		–	20 Fs (30.3%) : 46 Ms (69.7%)	–	20 Fs (30.3%) : 46 Ms (69.7%)	–	–
				PolyPhred v6.18		0 F (0.0%) : 66 Ms (100.0%)	0 F (0.0%) : 66 Ms (100.0%)	0 F (0.0%) : 66 Ms (100.0%)	0 F (0.0%) : 66 Ms (100.0%)	0 F (0.0%) : 66 Ms (100.0%)	0 F (0.0%) : 66 Ms (100.0%)
PolyPhred did not detect any SNPs at ranks 1–6
aA slash '/' is given as SNP quality score is not available with Mutation Surveyor and grade value is absent for a SNP subsequent to InDel in DiSNPindel. Because only the positions of found SNPs could be seen in the result (.txt) file in PolyPhred, the missed SNP positions were not manually checked and given herein
bThe threshold for DiSNPindel
cThe threshold for novoSNP
dThe threshold for Mutation Surveyor
eIn case of a CAPS-SNP being sebsequent to an InDel, SNP position refers to the top-peak sequence as detected in the respective software
References
6. Stephens M, Sloan JS, Robertson PD, Scheet P, Nickerson DA: Automating sequence-based detection and genotyping of SNPs from diploid samples. Nat Genet. 2006;38:375–81.
8. Weckx S, Del-Favero J, Rademakers R, Claes L, Cruts M, de Jonghe P, van Broeckhoven C, de Rijk P: novoSNP, a novel computational tool for sequence variation discovery. Genome Res. 2005;15:436–42.
9. Bhangale TR, Stephens M, Nickerson DA: Automating resequencing-based detection of insertion-deletion polymorphisms. Nat Genet. 2006;38:1457–61.
22. Yu X, Guo Y, Zhang X, Li F, Weng Q, Li M, Gan S: Integration of EST-CAPS markers into genetic maps of Eucalyptus urophylla and E. tereticornis and their alignment with E. grandis genome sequence. Silvae Genet. 2012;61:247–55.

## Sheet: Table S2
Table S2 True, false positive and missed SNPs by four software packages DiSNPindel, novoSNP [8], Mutation Surveyor (http://www.softgenetics.com/MutationSurveyor.html) and PolyPhred [6,9] for 50 amplicons previously directly sequenced [22]. Those sequencing traces with no detection results shown in novoSNP and/or unmatched with reference sequence in Mutation Surveyor were excluded
No.	CAPS marker (EST acc.)	Sequencing trace	Initial bases skipped	Software	SNPs detected by each software packagea																													No. SNPs at Grade 1b / Score 18c / -d				No. SNPs at Grade 2b / Score 13c / Medium sensitivityd				No. SNPs at Grade 3b / Score 9c / -d				No. SNPs at Grade 4b / Score 6c / High sensitivityd
																																		True	False positive	Missed		True	False positive	Missed		True	False positive	Missed		True	False positive	Missed
01	EUCeC2	EST0023P1R	10	DiSNPindel v1.0	62:CACCCC/TTCTTG (1)			104:TACCCT/CTGTTA (2)		179:AAGAAA/TAATGT (4)	181:GAAAAA/CTGTTA (3)	187:TGTTAT/CTGCCA (1)		256:TTGCCC/TGGTGG (1)	371:TCCACA/GAATTG (1)	410:AAACTT/CGAACA (1)	420:AGATTG/TTCAAG (1)	489:CTGGCA/GAAATC (1)	516:GTTTTA/CGGGCC (1)	579:AGTCGC/AGCACC (1)	588:CCACCG/ATAAAA (4)													8	1	1		8	2	1		8	3	1		9	4	0
	(ES594550)			novoSNP v3.0.1	77:CACCCC/TTCTTG (14)	78:ACCCTT/CCTTG (6)	79:CCCTTC/TTTG (6)	119:TACCCT/CTGTTA (14)	120:ACCCTT/CGTTAA (6)			202:(-)		271:TTGCCC/TGGTGG (14)	386:(-)	425:(-)	435:(-)	504:(-)	532:(-)	600:(-)	609:(-)													1	0	8		1	2	8		1	2	8		1	5	8
				Mutation Surveyor v4.0.9	77:CACCCC/TTCTTG (/)	78:ACCCTT/CCTTG (/)	79:CCCTTC/TTTG (/)					202:(-)	232:ACCTGG/AAAGAA (/)	271:TTGCCC/TGGTGG (/)	386:(-)	425:(-)	435:(-)	504:(-)	532:(-)	600:(-)	609:(-)													–	–	–		1	2	8		–	–	–		1	4	8
				PolyPhred v6.18								(-)		(-)	(-)	(-)	(-)	(-)	(-)	(-)	(-)													0	0	9		0	0	9		0	0	9		0	0	9
02	EUCeC3	EST0029P1R	3	DiSNPindel v1.0			118:TCACGC/TATTGG (1)	167:ATTGGC/GGACAA (1)	200:ACTACT/AGCTGT (-)	288:AGTGCT/AGGAGA (2)	326:TTGGAG/CAGGGC (2)	333:GGGCCA/GAGTTG (2)	393:ACCTGG/AGGTCG (3)	396:TGGGGT/ACGTCA (3)		414:GCATCT/GCGTAA (2)		429:CCCCGC/AAGCTC (1)																2	1	5		6	1	1		6	3	1		6	3	1
	(ES589804)			novoSNP v3.0.1	52:TGATGG/ATGAAC (10)	72:TCCTTC/TCTTCA (14)	129:(-)	178:(-)	211:(-)	299:(5)	337:(-)	344:(-)			412:TCGTCG/ATTGCA (21)	425:(4)	427:ATCTCG/ATAACA (14)																	0	0	7		0	3	7		0	4	7		0	4	7
				Mutation Surveyor v4.0.9			129:(-)	178:(-)	211:(-)	299:(-)	337:(-)	344:(-)			412:TCGTCG/ATTGCA (/)	425:(-)	427:ATCTCG/ATAACA (/)																	–	–	–		0	2	7		–	–	–		0	2	7
				PolyPhred v6.18			(-)	(-)	(-)	(-)	(-)	(-)				(-)																		0	0	7		0	0	7		0	0	7		0	0	7
03	EUCeC6	EST0083P2R	10	DiSNPindel v1.0	12:CTTGGG/CTTCTT (4)	24:CCATAC/TCACTC (4)	25:CATACC/GACTC (4)	30:TCAACA/TAGGCC (1)	32:CAAGGA/TCCCTG (1)	40:CTGTCA/GAGTTC (1)	51:TTGACA/GCGGTC (4)	53:GACACG/CGTCCA (3)	59:GTCCAG/TCCTCG (4)	60:TCCAGC/TCTCGC (2)	74:GTGAAT/AATAAT (1)	75:TGAATA/TTAATA (3)	78:ATATAA/TTAGGC (3)	79:TATAAT/CAGGCT (1)	100:TTTCAG/ACACAC (1)	105:GCACAC/AACCTG (4)	115:GATCAA/TCGTTA (1)	119:AACGTT/CAGAGG (4)	120:ACGTTA/TGAGGT (1)	123:TTAGAG/CGTGAT (1)	137:AATTAG/TCAAAA (1)	143:CAAAAG/CACAAA (4)	147:TGACAA/TACTTC (1)	153:ACTTCC/GACTCC (1)	164:CAAGAA/CTGCCA (4)	172:CCACAA/CCAAAT (1)	174:ACAACA/TAATGA (1)	179:AAATGA/CCAGGA (1)		10	5	1		10	6	1		10	9	1		11	17	0
	(DQ227993)			novoSNP v3.0.1				53:(-)		63:(-)					98:(-)			103:(-)	124:(-)	129:(-)			144:(-)	147:(-)				177:(-)			198:(-)	203:(-)		0	0	11		0	0	11		0	0	11		0	0	11
				Mutation Surveyor v4.0.9				53:(-)		63:(-)					98:(-)			103:(-)	124:(-)	129:(-)			144:(-)	147:(-)				177:(-)			198:(-)	203:(-)		–	–	–		0	0	11		–	–	–		0	0	11
				PolyPhred v6.18				(-)		(-)					(-)			(-)	(-)	(-)			(-)	(-)				(-)			(-)	(-)		0	0	11		0	0	11		0	0	11		0	0	11
04	EUCeC8	EST0247P2F	5	DiSNPindel v1.0	17:GTATGC/TTTGTT (4)	214:ATGGAT/CAAGTC (4)		328:TGCTCA/GATATT (1)	340:TGATTG/CAGACT (1)		394:TCCTTG/TT (-)																							2	0	1		2	0	1		2	0	1		2	2	1
	(EF392836)			novoSNP v3.0.1			275:GACGCG/AGCCAT (9)	344:TGCTCA/GATATT (6)	356:TGATTG/CAGACT (8)		411:(-)																							0	0	3		0	0	3		0	1	3		2	1	1
				Mutation Surveyor v4.0.9			275:GACGCG/AGCCAT (/)	344:TGCTCA/GATATT (/)	356:TGATTG/CAGACT (/)	408:TCTCCT/ATTT (/)	411:(-)																							–	–	–		2	2	1		–	–	–		2	2	1
				PolyPhred v6.18				(-)	(-)		(-)																							0	0	3		0	0	3		0	0	3		0	0	3
05	EUCeC9	EST0252P1F	10	DiSNPindel v1.0	67:AACTAG/TTTTTT (1)	104:GACGCG/AGCCAT (3)	138:TGTCAG/TTGTTC (3)	146:TTCTCA/GACATT (2)	151:AACATT/AGTAGC (1)	216:AATTTG/TACTGA (1)	263:CTCACT/CGATTC (1)		284:GCTGCT/CGGTAT (1)	326:ATGACT/AGATAC (1)	339:GTGCAG/TATGAA (4)	347:GAAGCT/AGAGCG (1)	350:GCTGAG/CCGTGG (1)		362:ATCACG/TATCAA (2)															8	0	1		8	2	1		8	3	1		9	4	0
	(ES589562)			novoSNP v3.0.1	83:(-)	120:(-)			167:(-)	232:(-)	279:CTCACT/CGATTC (5)	280:TCACTG/AATTCC (7)	300:GCTGCT/CGGTAT (4)	342:ATGACT/AGATAC (6)		363:GAAGCT/AGAGCG (5)	366:(-)	373:GTGGTA/GTCACG (14)		379:TCACGA/GTCAAG (7)														0	0	9		0	1	9		0	1	9		1	3	8
				Mutation Surveyor v4.0.9	83:(-)	120:(-)			167:(-)	232:(-)	279:CTCACT/CGATTC (/)		300:GCTGCT/CGGTAT (/)	342:ATGACT/AGATAC (/)		363:GAAGCT/AGAGCG (/)	366:(-)																	–	–	–		4	0	5		–	–	–		4	0	5
				PolyPhred v6.18	(-)	(-)			(-)	(-)	(-)		(-)	(-)		(-)	(-)																	0	0	9		0	0	9		0	0	9		0	0	9
06	EUCeC11	EST0309P1F	25	DiSNPindel v1.0	32:GCACCA/TTTCTT (3)	127:GTATCC/TGGAAT (1)	238:ATATAC/AAACGT (1)	278:CATGAC/ATGATC (1)	357:CTGTTT/CCTCTT (1)																									4	0	0		4	0	0		4	1	0		4	1	0
	(CD669354)			novoSNP v3.0.1		127:(-)	247:(-)	287:(-)	366:(-)																									0	0	4		0	0	4		0	0	4		0	0	4
				Mutation Surveyor v4.0.9		127:(-)	247:(-)	287:(-)	366:(-)																									–	–	–		0	0	4		–	–	–		0	0	4
				PolyPhred v6.18		(-)	(-)	(-)	(-)																									0	0	4		0	0	4		0	0	4		0	0	4
07	EUCeC12	EST0374P2F	10	DiSNPindel v1.0									93:CACAAAC/GCCCG (1)		174:CGCTGC/GTCGT (1)	179:TCGTG/TATTTT (2)																		1	1	1		2	1	0		2	1	0		2	1	0
	(CD669252)			novoSNP v3.0.1	48:CGGCCG/ATCGAT (6)	65:AGGGAG/CTTCGC (6)	66:GGGAGT/CTCGCG (6)	67:GGAGTT/CCGCGA (7)	68:GAGTTC/TGCGAA (6)	69:AGCTCG/TCGAAG (9)	105:GCCACA/CAGCCC (6)	106:CCACAA/TGCCCG (14)	107:CACAAAC/GCCCG (8)	108:ACAAGC/TCCGAT (6)	188:(-)	193:(-)																		0	0	2		0	1	2		0	2	2		0	10	2
				Mutation Surveyor v4.0.9									107:CACAAAC/GCCCG (/)		188:(-)	193:(-)																		–	–	–		0	1	2		–	–	–		0	1	2
				PolyPhred v6.18											(-)	(-)																		0	0	2		0	0	2		0	0	2		0	0	2
08	EUCeC13	EST0409P2F	25	DiSNPindel v1.0		66:GCGTTT/ACTCCT (3)	100:TCTCAT/CCAGTG (1)	172:GTTGAG/TAGCAC (3)	181:ACAAAT/CGTGTG (1)	383:ACAGGA/CCATAA (1)	473:GTTCAG/AATCAT (1)	503:TTATCCCT/AA (1)																						4	1	0		4	1	0		4	3	0		4	3	0
	(CD669194)			novoSNP v3.0.1	66:AACAGG/CTTGGC (6)				190:(-)	392:ACAGGA/CCATAA (14)	482:GTTCAG/AATCAT (3)	512:TTATCCCT/AA (14)																						0	0	4		2	0	2		2	0	2		2	1	2
				Mutation Surveyor v4.0.9					190:(-)	392:ACAGGA/CCATAA (/)	482:(-)	512:TTATCCCT/AA (/)																						–	–	–		2	0	2		–	–	–		2	0	2
				PolyPhred v6.18					(-)	(-)	(-)	(-)																						0	0	4		0	0	4		0	0	4		0	0	4
09	EUCeC16	EST0476P1F	15	DiSNPindel v1.0	20:GGATCG/ATGCAT (3)	68:AGAGGT/ATTTCA (2)	87:CAAAGG/AACATT (1)	90:AGGACA/GTTTCT (1)	104:GCATTG/ACAACA (1)	106:ATTGCA/CACAAG (3)	119:TTCCAG/ACAATG (1)	136:CATCAA/TCGCCA (2)	141:ACGCCA/GTCATG (2)	209:TCGGCT/CGTTAT (1)	215:GTTATT/CATCGG (1)		293:TTGCTA/CGAGGC (1)			356:AAAGTT/CAAGGA (1)	384:GTCACG/AGGTTC (1)	386:CACGGG/ATTCGC (1)	389:GGGTTC/TGCGAT (1)	399:GATCTTCT/GCG (1)										12	0	0		12	3	0		12	5	0		12	5	0
	(CD669096)			novoSNP v3.0.1			106:(-)	109:(-)	123:(-)		138:(-)			228:TCGGCT/CGTTAT (10)	234:GTTATT/CATCGG (14)	279:TACTCC/GGTCGA (9)	312:TTGCTA/CGAGGC (10)	327:GTGCAA/GATGTT (6)		375:AAAGTT/CAAGGA (6)	403:GTCACG/AGGTTC (14)	405:CACGGG/ATTCGC (6)	408:GGGTTC/TGCGAT (10)	418:GATCTTCT/GCG (14)	419:TCTTCT/GGG (9)									0	0	12		3	0	9		6	2	6		8	3	4
				Mutation Surveyor v4.0.9			106:(-)	109:(-)	123:(-)		138:(-)			228:TCGGCT/CGTTAT (/)	234:GTTATT/CATCGG (/)	279:TACTCC/GGTCGA (/)	312:TTGCTA/CGAGGC (/)	327:GTGCAA/GATGTT (/)	334:TGTTCC/TTGTCC (/)	375:AAAGTT/CAAGGA (/)	403:GTCACG/AGGTTC (/)	405:(-)	408:GGGTTC/TGCGAT (/)	418:(-)										–	–	–		6	3	6		–	–	–		6	3	6
				PolyPhred v6.18			(-)	(-)	(-)		(-)			(-)	(-)		(-)			(-)	(-)	(-)	(-)	(-)										0	0	12		0	0	12		0	0	12		0	0	12
10	EUCeC17	EST0483P2R	5	DiSNPindel v1.0	7:GCGGGG/ACTTGC (1)	11:CTTGCG/TCGGGA (1)			49:TCGAC/GACAAT (4)	85:TATTGT/GATACA (1)	90:TATACA/GTCTGT (4)	106:AAGACC/TCAAGA (2)	116:AATATC/TACTAC (1)	130:TAATCA/GCAATT (1)	152:ATAAAT/GACTCA (2)	155:AATACT/CCACTT (4)	158:ACTCAC/TTTGTC (1)	163:CTTGTC/GACTTC (4)	171:TTCAAC/GTAGTT (2)	189:AAAATC/GGGTTG (2)	193:TCGGTT/GGGTCA (1)	202:CACACT/GGAGGT (2)	210:GGTCAG/AAGGTT (1)	216:AGGTTT/GGTTTA (2)	222:GTTTAC/AACCAT (1)	227:ACCAT/CCCGCA (2)	233:CCGCAG/CCAACA(2)	236:CAA/CCATATTC (1)	244:TATTCA/GGATAA(4)	245:ATTCAG/AATAAA (1)	253:AAAAAG/AACTTG (2)	280:AATGGC/TACTCA (1)	307:TGCTAA/TGGAGA (1)	11	2	6		17	5	0		17	5	0		17	10	0
	(CD669087)			novoSNP v3.0.1	28:(-)		72:GCCAAA/CTGT (6)	74:CCAATT/TT (10)				138:(-)	148:(-)	162:(-)			190:(-)		203:(-)	221:(-)	225:(-)		242:(-)	248:(-)	254:(-)	259:(-)		268:(-)		277:(-)	285:(-)	312:(-)	339:(-)	0	0	17		0	0	17		0	1	17		0	2	17
				Mutation Surveyor v4.0.9	28:(-)							138:(-)	148:(-)	162:(-)			190:(-)		203:(-)	221:(-)	225:(-)		242:(-)	248:(-)	254:(-)	259:(-)		268:(-)		277:(-)	285:(-)	312:(-)	339:(-)	–	–	–		0	0	17		–	–	–		0	0	17
				PolyPhred v6.18	(-)							(-)	(-)	(-)			(-)		(-)	(-)	(-)		(-)	(-)	(-)	(-)		(-)		(-)	(-)	(-)	(-)	0	0	17		0	0	17		0	0	17		0	0	17
11	EUCeC20	EST0536P2R	30	DiSNPindel v1.0	71:CAA/TGCATAAG (1)	73:AAGC/TATAAG (4)	74:AAGCA/TTAAGA (1)	78:CATAAG/CAAGCA (1)	102:GAAAA/TGTGGA (4)	103:TC/TTGGAAAAAA (1)	104:TGTG/TGGAAA (1)	174:AGACCT/CGGTAA (1)	177:CCTGGT/AAAAGC (1)	490:ACCTTC/TGGTTT (1)	548:CTTTCC/TAGACG (1)	615:AGTGCC/TGGACT (1)																		4	6	0		4	6	0		4	6	0		4	8	0
	(CD669014)			novoSNP v3.0.1								176:(-)		494:(-)	553:(-)	621:AGTGCC/TGGACT (10)																		0	0	4		0	0	4		1	0	3		1	0	3
				Mutation Surveyor v4.0.9								176:(-)		494:(-)	553:(-)	621:(-)																		–	–	–		0	0	4		–	–	–		0	0	4
				PolyPhred v6.18								(-)		(-)	(-)	(-)																		0	0	4		0	0	4		0	0	4		0	0	4
12	EUCeC21	EST0539P1F	15	DiSNPindel v1.0				61:GAGCAG/AGGGGT (4)		79:GGGGAG/TGCGGG (1)	97:AGCGCT/CCCCCG (1)		140:ATCGAT/GCTGGA (1)	155:GAGTAC/TAGCGC (1)	259:TTCTTC/TTTTTT (1)	274:TCTCCC/GTTGCT (1)	278:CCTTGC/GTTGGA (1)	281:TGCTTG/CGATGGT (1)	364:CTCGTA/TCAGAA (1)	370:CAGAAT/ATTTTT (1)	413:GGATAC/TCGTTG (1)													10	1	0		10	1	0		10	1	0		10	2	0
	(CD669011)			novoSNP v3.0.1	67:GCGCCT/CGCTGA (14)	69:GCCTGT/CGAGCA (10)	71:TGCTGA/TGCAGG (10)		91:GCGGGC/GAGGCG (9)	93:GGGGAG/TGCGGG (12)		120:CCCGAA/GGGCAC (7)	154:ATCGAT/GCTGGA (10)	169:GAGTAC/TAGCGC (14)	273:(-)	288:(-)	292:(-)	295:(-)	378:(-)	384:(-)	427:(-)													0	0	10		1	1	9		3	4	7		3	5	7
				Mutation Surveyor v4.0.9					91:GCGGGC/GAGGCG (/)	93:GGGGAG/TGCGGG (/)			154:ATCGAT/GCTGGA (/)	169:GAGTAC/TAGCGC (/)	273:(-)	288:(-)	292:(-)	295:(-)	378:(-)	384:(-)	427:(-)													–	–	–		3	1	7		–	–	–		3	1	7
				PolyPhred v6.18						(-)			(-)	(-)	(-)	(-)	(-)	(-)	(-)	(-)	(-)													0	0	10		0	0	10		0	0	10		0	0	10
13	EUCeC22	EST0551P2F	75	DiSNPindel v1.0				102:AGCGCT/CCCCCG (1)	216:AACGTC/TGTTAT (1)	264:TTTCTG/CTCTCT (1)	401:CTCTGC/TGGACT (1)	407:GGACTG/CGGGAT (1)	424:AGCTCA/GGCTGA (1)	447:CTTTGA/TTTGGA (1)	455:GGAGAT/AACTTT (1)																			7	1	0		7	1	0		7	1	0		7	1	0
	(CD668992)			novoSNP v3.0.1	112:TTTCCG/CAAGTG (6)	113:TTCCGA/CAGTGG (6)	114:TCCGAA/CGTGGG (10)		229:(-)	277:(-)	414:(-)	420:(-)	437:(-)	460:(-)	468:(-)																			0	0	7		0	0	7		0	1	7		0	3	7
				Mutation Surveyor v4.0.9					229:(-)	277:(-)	414:(-)	420:(-)	437:(-)	460:(-)	468:(-)																			–	–	–		0	0	7		–	–	–		0	0	7
				PolyPhred v6.18					(-)	(-)	(-)	(-)	(-)	(-)	(-)																			0	0	7		0	0	7		0	0	7		0	0	7
14	EUCeC25	EST0650P1F	30	DiSNPindel v1.0	49:TCACTC/TGTGTT (1)	57:GTGTTC/AAATTT (1)	72:CATGAG/AAGAAT (4)	74:TGAGAA/GAATCT (1)	77:GAGAAT/ACTGGT (1)	79:GAATCT/AGGTTG (1)	109:TTTCGA/CTCAGA (4)	113:GATCAG/CATGTG (1)			298:AGATTG/TCTCCT (1)	335:TATTGA/GGAAAT (1)	528:AATGAG/AGATAT (2)	539:TGTTGT/CTCAAC (1)	553:TATCAA/GTGGGA (3)	606:AAGTCC/GGGAGT (3)														5	4	0		5	5	0		5	7	0		5	9	0
	(CD668843)			novoSNP v3.0.1	51:(-)	59:(-)							133:GATGTA/CCCAGA (9)	158:GTCACA/CTGCGG (6)	301:(-)	338:(-)		542:TGTTGT/CTCAAC (6)	555:TATCAA/GTGGGA (9)															0	0	5		0	0	5		0	2	5		1	3	4
				Mutation Surveyor v4.0.9	51:(-)	59:(-)									301:(-)	338:(-)		542:TGTTGT/CTCAAC (/)	555:TATCAA/GTGGGA (/)															–	–	–		1	1	4		–	–	–		1	1	4
				PolyPhred v6.18	(-)	(-)									(-)	(-)		(-)																0	0	5		0	0	5		0	0	5		0	0	5
15	EUCeC26	EST0697P1R	35	DiSNPindel v1.0	170:ATGGCT/CAAGCC (1)																													1	0	0		1	0	0		1	0	0		1	0	0
	(CD668764)			novoSNP v3.0.1	173: (-)																													0	0	1		0	0	1		0	0	1		0	0	1
				Mutation Surveyor v4.0.9	173: (-)																													–	–	–		0	0	1		–	–	–		0	0	1
				PolyPhred v6.18	(-)																													0	0	1		0	0	1		0	0	1		0	0	1
16	EUCeC28	EST0760P1F	10	DiSNPindel v1.0			53:TCTATC/TTGGAA (1)		59:TGGAAG/ATAAGC (3)	92:CTACCG/TCTGCA (1)	93:TACCGC/ATGCAA (1)	97:GCTGCA/TAAATT (1)	98:CTGCAA/TAATTG (3)	129:TATTTT/AAATGA (1)	159:CATGGA/GAATGC (1)		248:CTTACG/ATTTCT (1)					387:CGACAT/ATGCAT (1)												6	2	0		6	2	0		6	4	0		6	4	0
	(CD668668)			novoSNP v3.0.1	68:CATCTA/CTTTGG (9)	69:ATCTAT/CTTGGA (15)	70:TCTATC/TTGGAA (15)	72:TATTTG/TGAAGT (7)		109:(-)	110:(-)			146:(-)	176:(-)	247:CTTGGN/AGCAGC(9)	265:CTTACG/ATTTCT (14)	279:TACATN/CGGACA (9)	297:GATATN/ACAGAG (9)	316:GCGTCN/AAATAT (9)	330:CCTTGG/ACGGGG(9)	404:(-)	492:TATAAC/TGCGAA (9)											0	0	6		1	2	5		1	9	5		1	10	5
				Mutation Surveyor v4.0.9						109:(-)	110:(-)			146:(-)	176:(-)	247:CTTGGC/AGCAGC(/)	265:CTTACG/ATTTCT (/)	279:TACATA/CGGACA (/)	297:GATATC/ACAGAG (/)	316:GCGTCC/AAATAT (/)		404:(-)												–	–	–		1	3	5		–	–	–		1	4	5
				PolyPhred v6.18						81:CTACCG/TCTGCA (6)	(-)			(-)	(-)		(-)					(-)												0	0	6		0	0	6		0	0	6		0	0	6
17	EUCeC28	EST0760P2F	5	DiSNPindel v1.0	63:CCTTTC/TAAAGT (1)		240:CTTACG/ATTTCT (1)	246:TTTCTC/ACATAC (1)				361:AGTAGC/TCAAAT (1)	418:TTTATC/TAGACA (1)																					5	0	0		5	0	0		5	0	0		5	0	0
	(CD668668)			novoSNP v3.0.1	83: (-)	242:CTTGGN/AGCAGC (9)	260:CTTACG/ATTTCT (14)	266:TTTCTC/ACATAC (18)	274:TACATN/CGGACA (9)	292:GATATN/ACAGAG (9)	311:GCGTCN/AAATAT(9)	381:(-)	438:(-)																					1	0	4		2	0	3		2	4	3		2	4	3
				Mutation Surveyor v4.0.9	83: (-)	242:CTTGGC/AGCAGC (/)	260:CTTACG/ATTTCT (/)	266:TTTCTC/ACATAC (/)	274:TACATA/CGGACA (/)	292:GATATC/ACAGAG (/)	311:GCGTCC/AAATAT(/)	381:(-)	438:(-)																					–	–	–		2	4	3		–	–	–		2	4	3
				PolyPhred v6.18	(-)		(-)	(-)				(-)	(-)																					0	0	5		0	0	5		0	0	5		0	0	5
18	EUCeC29	EST0770P1F	15	DiSNPindel v1.0	30:TCCTTT/CGAGAC (1)	110:GAATGA/CACCTC (1)			183:CCGCCC/TATCCA (1)				240:GAGGTT/CGAGCT (1)	255:CCGCAT/CGAGGG (1)																				4	1	0		4	1	0		4	1	0		4	1	0
	(CD668646)			novoSNP v3.0.1	43:TCCTTT/CGAGAC (14)		145:GTGAAT/CGATCT (9)	187:GTGATC/TAGCCC (7)	196:CCGCCC/TATCCA (6)	199:CCGATT/CCACTT (9)	213:GTGCAA/GCGACA (9)	240:CATCAA/CCATGT (9)	253:GAGGTT/CGAGCT (14)	268:CCGCAT/CGAGGG (10)																				0	0	4		2	0	2		3	4	1		4	5	0
				Mutation Surveyor v4.0.9	43:TCCTTT/CGAGAC (/)		145:GTGAAT/CGATCT (/)		109:(-)	199:CCGATT/CCACTT (/)	213:GTGCAA/GCGACA (/)	240:CATCAA/CCATGT (/)	253:GAGGTT/CGAGCT (/)	268:CCGCAT/CGAGGG (/)	271:GAA/GGGCGAGC (/)																			–	–	–		3	5	1		–	–	–		4	5	0
				PolyPhred v6.18	(-)				(-)				(-)	(-)																				0	0	4		0	0	4		0	0	4		0	0	4
19	EUCeC31	EST0871P1F	15	DiSNPindel v1.0	36:ATGCTG/CGATAC (1)	54:TTCTAT/AGGCCC (1)	55:TCTAAT/GGCCCT (1)					118:TGTGGC/TGGTGT (1)																						2	2	0		2	2	0		2	2	0		2	2	0
	(CD668505)			novoSNP v3.0.1	51:ATGCTG/CGATAC (14)		70:TCTAAT/GGCCCT (10)	92:TCTTAA/TGTTAC (9)	123:TATCAC/TCTTTT (9)		128:TCTTTG/TGTG (9)	133:TGTGGC/TGGTGT (8)	152:TAATTT/GTTACG (9)	154:ATTGTT/AACGTT (9)																				0	0	2		1	0	1		1	6	1		2	6	0
				Mutation Surveyor v4.0.9	51:ATGCTG/CGATAC (/)			92:TCTTAA/TGTTAC (/)		125: TCATCC/TTTTGT (80)		133:TGTGGC/TGGTGT (/)	152:TAATTT/GTTACG (/)	154:ATTGTT/AACGTT (/)																				–	–	–		2	4	0		–	–	–		2	4	0
				PolyPhred v6.18	(-)							(-)																						0	0	2		0	0	2		0	0	2		0	0	2
20	EUCeC32	EST0928P1F	10	DiSNPindel v1.0	18:GTTCTC/TTCCAC (1)		52:TTGGCC/TCAGCC (1)		171:GCTTGA/GCAATT (1)	199:TAAAAA/GGAAAA (2)	351:GCTCTT/CGATCC (1)																							3	1	1		4	1	0		4	1	0		4	1	0
	(CD668425)			novoSNP v3.0.1	33:GTTCTC/TTCCAC (6)	60:GCTGGC/TGTTGG (9)	67:TTGGCC/TCAGCC (6)	70:TCAG/TTGAT (10)	186: (-)	214: (-)	366:GCTCTT/CGATCC (14)																							0	0	4		1	0	3		1	2	3		2	3	2
				Mutation Surveyor v4.0.9	33: (-)				186: (-)	214: (-)	366:GCTCTT/CGATCC (/)																							–	–	–		1	0	3		–	–	–		1	0	3
				PolyPhred v6.18	(-)				(-)	(-)	(-)																							0	0	4		0	0	4		0	0	4		0	0	4
21	EUCeC35	EST0955P2F	5	DiSNPindel v1.0	51:TAAACA/TGAGGG (3)			92:TCTTCG/AACTAT (1)	116:GTTGTA/TTGTTT (1)																									2	0	0		2	0	0		2	1	0		2	1	0
	(CD668394)			novoSNP v3.0.1		86:TATACA/GTCTCG (9)	100:GGAGTC/TCTCTT (9)	107:TCTTCG/AACTAT (10)	131:GTTGTA/TTGTTT (5)	128:TTTGTT/AGTT (6)																								0	0	2		0	0	2		1	2	1		1	3	1
				Mutation Surveyor v4.0.9		86:TATACA/GTCTCG (/)	100:GGAGTC/TCTCTT (/)	107:TCTTCG/AACTAT (/)	131:GTTGTA/TTGTTT (/)																									–	–	–		2	2	0		–	–	–		2	2	0
				PolyPhred v6.18				(-)	(-)																									0	0	2		0	0	2		0	0	2		0	0	2
22	EUCeC39	EST1038P1R	20	DiSNPindel v1.0	59:AGAG-G/CAACTG (4)	62:-GAACG/TGAGCA (1)				96:CAGATT/ACTTGG (3)	103:TTGGGC/GAAAAG (1)		170:TGTTGG/TAATTA (1)		262:AAGTGA/GCTCCA (1)	321:ATGATG/TAGGGA (1)	394:TAGTCA/GATTAC (1)																	3	3	0		3	3	0		3	4	0		3	5	0
	(CD668290)			novoSNP v3.0.1			113:AGTTCA/CGATAC (6)	114:GTTCAG/TATACT (14)	116:TCAGAT/CACTTG (8)			185:TCGACN/TTGTTG (9)	191:TGTTGG/TAATTA (14)	192:GTTGGA/CATTAT (6)	283:AAGTGA/GCTCCA (12)	342: (-)	415: (-)																	0	0	3		0	2	3		1	3	2		1	6	2
				Mutation Surveyor v4.0.9								185:TCGACN/TTGTTG (/)			283:AAGTGA/GCTCCA (/)	342: (-)	415: (-)																	–	–	–		1	1	2		–	–	–		1	1	2
				PolyPhred v6.18											(-)	(-)	(-)																	0	0	3		0	0	3		0	0	3		0	0	3
23	EUCeC42	EST1364P1R	21	DiSNPindel v1.0	64:GTCCAG/TACCAC (1)	67:CAGACCA/CCTGAT (1)	72:ACTGAT/ATGAGA (4)	97:GATC/GGCATGG (1)	162:CCTGCA/TTTTTT (2)	163:CTGCAT/CTTTTA (1)	260:CACTTC/TGTACT (1)	325:AAGACT/AAAA-G (1)	329:C-AAAG/AGCCAT (1)	374:TGTCAT/CGCGTT (1)	393:TCCCAT/CGTTTC (1)	448:GCTTT/CGGTAT (1)																		8	2	0		8	3	0		8	3	0		8	4	0
	(CD670046)			novoSNP v3.0.1	79: (-)					188: (-)	285: (-)	350: (-)	354: (-)	401: (-)	420: (-)	486: (-)																		0	0	8		0	0	8		0	0	8		0	0	8
				Mutation Surveyor v4.0.9	79: (-)					188: (-)	285: (-)	350: (-)	354: (-)	401: (-)	420: (-)	486: (-)																		–	–	–		0	0	8		–	–	–		0	0	8
				PolyPhred v6.18	(-)					(-)	(-)	(-)	(-)	(-)	(-)	(-)																		0	0	8		0	0	8		0	0	8		0	0	8
24	EUCeC42	EST1366P2F	10	DiSNPindel v1.0				70:GACCT/CTC (1)	73:TCG/CGACAT (1)	74:TCGG/CACATAT (1	75:TCGGA/CCATAT (4)	77:GACA/TTATGT (1)	84:ATGTGG/CAAATG (4)		109:CGTTTG/ACATTC (4)	110:GTTTGA/CATTCG (1)	181:TTCTAG/AAATGA (4)	187:AATGAG/AGATCT (4)	194:TCTTC/GTTGT (1)	262:ACTGT/CACCAG (1)	287:ATTATTT/ATTATTT (1)													3	5	0		3	5	0		3	5	0		3	10	0
	(CD670044)			novoSNP v3.0.1	31:CAGATN/ATCACA (9)	77:AAAAAT/CGACAC (9)	79:AAATGA/TCACTT (10)							119:AGACCG/TTTGCA (10)					208: (-)	276: (-)	301: (-)													0	0	3		0	0	3		0	4	3		0	4	3
				Mutation Surveyor v4.0.9	31:CAGATC/ATCACA (/)														208: (-)	276: (-)	301: (-)													–	–	–		0	1	3		–	–	–		0	1	3
				PolyPhred v6.18															(-)	(-)	(-)													0	0	3		0	0	3		0	0	3		0	0	3
25	EUCeC43	EST1368P2F	190	DiSNPindel v1.0	216:TTGTCA/GAGAAT (4)	217:TGTCAA/TGAATC (3)	224:AATCTT/GA-GAATC (1)	226:TCTTAT/GGAATC (1)	227:CTTATA/TGAATC (4)	313:TATTAC/AAGTAG (1)			478:TTAGTT/ACTCAT (2)	500:TACTAT/GTTTCT (1)																				4	0	1		5	0	0		5	1	0		5	3	0
	(CD670042)			novoSNP v3.0.1			227: (-)	229: (-)		316: (-)	389:ATCCAA/GCCAGT (9)	424:GAGCAA/GAATGC (9)	482: (-)	504: (-)																				0	0	5		0	0	5		0	2	5		0	2	5
				Mutation Surveyor v4.0.9			227: (-)	229: (-)		316: (-)	389:ATCCAA/GCCAGT (/)	424:GAGCAA/GAATGC (/)	482: (-)	504: (-)																				–	–	–		0	2	5		–	–	–		0	2	5
				PolyPhred v6.18			(-)	(-)		(-)			(-)	(-)																				0	0	5		0	0	5		0	0	5		0	0	5
26	EUCeC45	EST1377P1F	20	DiSNPindel v1.0	45:AGTAAG/TCCTGC (4)	99:CACTCG/CATGCT (1)	100:ACTCGA/TTGCTT (2)	108:CTTTAG/AATCGC (4)	160:GTGATA/CGGCCT (2)	164:TAGGCC/TTGCGC (1)	175:GCGTCC/AAGGCT (1)	176:CGTCCA/TGGCTT (4)	185:TTGTGC/ATGGAT (1)	234:TTTGCG/AGTAAT (1)	313:ATTTAG/AAATGA (1)	365:TCGGGC/GTTGCG (1)	401:TGATAG/ACTGAT (2)	468:AGTTAG/AGGAAG (1)	522:GTTTTC/GATGTC (1)	529:TGTCTC/TTTGGC (1)														10	0	2		12	1	0		12	1	0		12	3	0
	(CD670029)			novoSNP v3.0.1		112: (-)	113: (-)			177: (-)	188: (-)		198: (-)	247: (-)	326: (-)	378: (-)	414: (-)	481: (-)	539: (-)	546: (-)														0	0	12		0	0	12		0	0	12		0	0	12
				Mutation Surveyor v4.0.9		112: (-)	113: (-)			177: (-)	188: (-)		198: (-)	247: (-)	326: (-)	378: (-)	414: (-)	481: (-)	539: (-)	546: (-)														–	–	–		0	0	12		–	–	–		0	0	12
				PolyPhred v6.18		(-)	(-)			(-)	(-)		(-)	(-)	(-)	(-)	(-)	(-)	(-)	(-)														0	0	12		0	0	12		0	0	12		0	0	12
27	EUCeC48	EST1495P1F	15	DiSNPindel v1.0	46:GGTTTT/CGCGGC (2)	47:GTTTTG/CCGGCA (2)	96:TCTGTG/CTCTTT (1)	142:ATCCCC/GGTTGT (1)	154:AAGACG/ATCCAT (1)	164:ATTGCG/AGGCAC (1)			254:ACTTTA/GACATT (1)																					5	0	0		5	2	0		5	2	0		5	2	0
	(CD669845)			novoSNP v3.0.1			114: (-)	160:ATCCCC/GGTTGT (10)	172:AAGACG/ATCCAT (8)	181:ATTGCG/AGGCAC (12)	189:CACTAN/GGATCA (7)	212:GTGCAN/GGTGAA (9)	272: (-)	294:AACAAA/GAATGG (7)																				0	0	5		0	0	5		2	1	3		3	3	2
				Mutation Surveyor v4.0.9			114: (-)	160:ATCCCC/GGTTGT (/)	172:AAGACG/ATCCAT (/)	181:ATTGCG/AGGCAC (/)			272: (-)																					–	–	–		3	0	2		–	–	–		3	0	2
				PolyPhred v6.18			(-)	(-)	(-)	(-)			(-)																					0	0	5		0	0	5		0	0	5		0	0	5
28	EUCeC49	EST1506P2R	10	DiSNPindel v1.0	52:AATGCC/GAAGGT (1)	68:CCGTA/CTCTGC (4)	71:TGATCT/CGCAGA (1)	72:GATCTG/TCAGAG (1)	73:ATCTGC/TAGAGC (1)	75:CTGCAG/CAGCAC (1)	77:GCAGAG/ACACGA (4)				105:GCGCCA/TATTTC (1)								237:GTGTGC/TGGAGA (1)		335:TCTGCT/CGGTTC (1)	415:TGCTTC/ACTCTG (1)	458:TACCAA/GACTAC (1)	459:ACCAAA/GCTACA (4)						4	6	0		4	6	0		4	6	0		4	9	0
	(CD669833)			novoSNP v3.0.1	48: (-)							98:TTCTAG/CCACGC (6)	100:CTAGCA/CCGCTC (9)	102:AGCACG/TCTCAT (7)		139:CGAGGC/TCGCTC (9)	175:CCATCA/TAGAGC (6)	176:CATCAA/TGAGCA (14)	177:ATCAAT/CAGCAT (10)	178:TCAAGA/CGCATC (12)	186:ATCAGG/AAACAT (12)	205:TTAGCG/ATTTTC (9)	239: (-)	336:CTCTGG/CTGGTT (9)	337: (-)	417: (-)								0	0	4		0	1	4		0	8	4		0	11	4
				Mutation Surveyor v4.0.9	48: (-)											139:CGAGGC/TCGCTC (/)						205:TTAGCG/ATTTTC (/)	239: (-)		337: (-)	417: (-)								–	–	–		0	2	4		–	–	–		0	2	4
				PolyPhred v6.18	(-)																		(-)		(-)	(-)								0	0	4		0	0	4		0	0	4		0	0	4
29	EUCeC51	EST1520P2F	20	DiSNPindel v1.0	39:CACTGG/TAACTG (4)	59:TCTCAA/TGGGTT (4)	83:AAGCTT/AAAAGA (2)	85:GCTTAA/TAGAAG (4)	97:TGGGCA/CAACTG (4)	100:GCAAAC/ATGCAG (1)	105:TGCAG/TGAACA (2)		122:CACTGG/TAACTG (4)	155:GCTGAA/GGTGGC (4)	184:TGTCAA/TGAGTC (4)	191:AGTCGC/TTGGAC (1)	203:CTGCTC/ACAGCA (1)																	3	0	0		3	2	0		3	2	0		3	9	0
	(CD669813)			novoSNP v3.0.1						114:GCAAAC/ATGCAG (4)						205:AGTCGC/TTGGAC (4)	217:CTGCTC/ACAGCA (10)	232:TCTACA/CGACAC (8)																0	0	3		0	0	3		1	0	2		1	1	2
				Mutation Surveyor v4.0.9						114: (-)		127:ACATTT/CGTTGG (/)				205:AGTCGC/TTGGAC (/)	217:CTGCTC/ACAGCA (/)																	–	–	–		2	1	1		–	–	–		2	1	1
				PolyPhred v6.18						(-)						(-)	(-)																	0	0	3		0	0	3		0	0	3		0	0	3
30	EUCeC55	EST1576P1F	20	DiSNPindel v1.0			213:TTTGTT/CGATTC (1)	281:CCTATT/AATGCG (1)	314:ATTTCT/CTTTCA (1)	327:GCCAAC/ACCGGA (1)																								4	0	0		4	0	0		4	0	0		4	0	0
	(CD669738)			novoSNP v3.0.1	35:CTTGAT/AGGTTC (6)	74:GATGGA/GGATTG (10)	228:TTTGTT/CGATTC (14)	296: (-)	329: (-)	342: (-)	396:CGAGAC/GCAGTA (9)	397:GAGAGA/CAGTAG (9)	470:CCCTCA/GTGCTT (9)																					0	0	4		1	0	3		1	4	3		1	5	3
				Mutation Surveyor v4.0.9			228: (-)	296: (-)	329: (-)	342: (-)			470:CCCTCA/GTGCTT (/)																					–	–	–		0	1	4		–	–	–		0	1	4
				PolyPhred v6.18			(-)	(-)	(-)	(-)																								0	0	4		0	0	4		0	0	4		0	0	4
31	EUCeC57	EST1660P1F	12	DiSNPindel v1.0		132:TTCAAT/GCTTTG (1)	224:ATCATT/CTTGTG (1)	232:GTGCTG/TTACT (1)	236:TGTACT/A-GTTTG (1)	240:ACT-GTT/CTGGTG (1)	279:ATTTAT/CTTTTT (1)	330:ATAATT/ACAGCA (1)																						6	1	0		6	1	0		6	1	0		6	1	0
	(CD669604)			novoSNP v3.0.1	35:TTTGTC/TATCCG (9)	141: (-)	233: (-)	241: (-)		249: (-)	288: (-)	339: (-)																						0	0	6		0	0	6		0	1	6		0	1	6
				Mutation Surveyor v4.0.9	35:TTTGTC/TATCCG (/)	141: (-)	233: (-)	241: (-)		249: (-)	288: (-)	339: (-)																						–	–	–		0	1	6		–	–	–		0	1	6
				PolyPhred v6.18		(-)	(-)	(-)		(-)	(-)	(-)																						0	0	6		0	0	6		0	0	6		0	0	6
32	EUCeC58	EST1725P2F	15	DiSNPindel v1.0	29:CTTACC/GTAAAT (1)	52:AGGTTC/TAACAA (3)			143:TCTCTC/TGATTT (1)	151:TTTTTC/TCTTAA (1)	155:TCCTTA/CAGTTC (1)	181:CCCATG/TATTGC:(1)	210:TGCTCC/AACATT (1)																					6	0	0		6	0	0		6	1	0		6	1	0
	(CD669486)			novoSNP v3.0.1	46: (-)		83:TGCCAN/GAATTG (9)	107:GGCAAN/CTATTT (8)	160: (-)	168: (-)	172: (-)	198: (-)	227: (-)	246:TCGAAN/GAATCA (9)	253:ATCAAN/TACCAT (9)																			0	0	6		0	0	6		0	3	6		0	4	6
				Mutation Surveyor v4.0.9	46: (-)		83:TGCCAN/GAATTG (/)	107:GGCAAN/CTATTT (/)	160: (-)	168: (-)	172: (-)	198: (-)	227: (-)																					–	–	–		0	2	6		–	–	–		0	2	6
				PolyPhred v6.18	(-)				(-)	(-)	(-)	(-)	(-)																					0	0	6		0	0	6		0	0	6		0	0	6
33	EUCeC59	EST1736P1F	45	DiSNPindel v1.0				81:TCAAGC/TTCCTG (1)	86:CTCCTG/AGAACA (1)	96:ATTTAA/CGACTA (3)	97:TTTAAG/TACTAG (1)	100:AAGACT/AAGGAA (1)	106:AGGAAA/CTCAAT (2)	121:CATACC/AGGACA (3)	131:ATAAGT/CAAAAA (1)	135:GTAAAA/GAACAG (1)	138:AAAAAC/GAGAGA (1)	151:TAAATC/TGATGC (1)	155:TCGATG/ACTTTC (2)															6	2	1		7	3	0		7	5	0		7	5	0
	(CD669466)			novoSNP v3.0.1	67:GACCTG/CATGAG (8)	68:ACCTGG/ATGAGT (9)	94:TTCAAG/ACTCCT (6)	95:TCAAGC/TTCCTG (20)	100: (-)						143: (-)	147: (-)	150: (-)	163: (-)	167: (-)															1	0	6		1	0	6		1	1	6		1	3	6
				Mutation Surveyor v4.0.9		68:ACCTGG/ATGAGT (/)		95: (-)	100: (-)						143: (-)	147: (-)	150: (-)	163: (-)	167: (-)															–	–	–		0	1	7		–	–	–		0	1	7
				PolyPhred v6.18				(-)	(-)						(-)	(-)	(-)	(-)	(-)															0	0	7		0	0	7		0	0	7		0	0	7
34	EUCeC59	EST1736P2F	35	DiSNPindel v1.0			56:GATGAG/CTGATG (1)			84:CTCCTG/AGAACA (1)	98:AAGACT/AAGGAA (1)	117:CATACC/AGGACA (1)	127:ATAAGT/CAAAAA (1)	129:AAGTAA/CAAAAC (2)	131:GTAAAA/GAACAG (1)	132:TAAAAA/TACAGA (2)	134:AAAAAC/GAGAGA (2)	147:TAAATT/CGATGC (2)	151:TTGATG/ACTTTC (1)	157:CTTTCC/AATTGC (1)	158:TTTCCA/GTTGCT (1)													8	1	1		9	4	0		9	4	0		9	4	0
	(CD669466)			novoSNP v3.0.1	63:GACCTG/CATGAG (8)	64:ACCTGG/ATGAGT (9)		90:TTCAAG/ACTCCT (6)	91:TCAAGC/TTCCTG (20)	96: (-)	110: (-)	129: (-)	139: (-)		143: (-)			159: (-)	163: (-)	169: (-)	170: (-)													0	1	9		0	1	9		0	2	9		0	4	9
				Mutation Surveyor v4.0.9		64:ACCTGG/ATGAGT (/)				96: (-)	110: (-)	129: (-)	139: (-)		143: (-)			159: (-)	163: (-)	169: (-)	170: (-)													–	–	–		0	1	9		–	–	–		0	1	9
				PolyPhred v6.18						(-)	(-)	(-)	(-)		(-)			(-)	(-)	(-)	(-)													0	0	9		0	0	9		0	0	9		0	0	9
35	EUCeC62	EST1827P1F	15	DiSNPindel v1.0	32:ATTTGG/ACTTGA (2)	124:GAACCG/ATTTCT (1)	139:GAGAAC/TGCGCC (1)			247:TTAGTC/TTGCTG (1)	271:TCGGTG/ACAGGT (1)	318:CTTGAT/CGGCCG (1)																						5	0	0		5	1	0		5	1	0		5	1	0
	(CD668192)			novoSNP v3.0.1		139:GAACCG/ATTTCT (12)	154:GAGAAC/TGCGCC (12)	156:GAACGT/CGCCAC (9)	184:AGCATT/CGTCAA (9)	262: (-)	286: (-)	333:CTTGAT/CGGCCG (10)																						0	0	5		0	0	5		3	2	2		3	2	2
				Mutation Surveyor v4.0.9		139:GAACCG/ATTTCT (/)	154:GAGAAC/TGCGCC (/)	156:GAACGT/CGCCAC (/)	184:AGCATT/CGTCAA (/)	262: (-)	286: (-)	333:CTTGAT/CGGCCG (/)																						–	–	–		3	2	2		–	–	–		3	2	2
				PolyPhred v6.18		(-)	(-)			(-)	(-)	(-)																						0	0	5		0	0	5		0	0	5		0	0	5
36	EUCeC63	EST1857P1F	25	DiSNPindel v1.0	42:																													0	0	0		0	0	0		0	0	0		0	0	0
	(CD668142)			novoSNP v3.0.1	47:CGCGGN/CCGTCC (9)	68:CAAGGG/CCCAGA (9)	71:GGCCCA/CGAGCC (14)	72:GCCCAG/TAGCCG (14)	74:CCAGAG/TCCGCG (14)	75:CAGAGC/TCGCGC (14)	93:CTCCAN/GCTCAA (9)	94:TCCAGN/CTCAAG (9)																						0	0	0		0	4	0		0	8	0		0	8	0
				Mutation Surveyor v4.0.9	47:CGCGGN/CCGTCC (/)	68:CAAGGG/CCCAGA (/)																												–	–	–		0	2	0		–	–	–		0	2	0
				PolyPhred v6.18																														0	0	0		0	0	0		0	0	0		0	0	0
37	EUCeC66	EST1880P2R	20	DiSNPindel v1.0	65:CA/CGCCAGT (4)	66:CCGC/TCCAGTT (1)	69:CGCCCA/CGTTGC (1)	70:CCCAG/CTTGCA (1)	76:TTGCAT/ACGGTA (1)	77:TGCAAC/TGGTAT (1)	78:GCAACG/TGTATA (4)	92:TGCCAT/GGGGGA (1)				103:GCAC/ACAGTA (1)	107:ACCAGT/AATCAT (4)	142:AGAACG/AGGAAA (1)	174:GTTTAT/AAAATG (4)	181:AATGAG/AATCTT (1)	230:GAGACA/GAACGC (1)	299:CCGTTC/AGAACA (1)	334:CAAGAT/CAAAAC (1)	416:GCGACT/CGCACT (1)	450:TATCGA/TATCAG (1)									8	6	0		8	6	0		8	6	0		8	10	0
	(CD668103)			novoSNP v3.0.1								106:TGCCAT/GGGGGA (3)	112:GGGGAT/CATCTG (6)	113:GGGATA/CTCTGG (6)	114:GGATAT/CCTGCA (8)			159: (-)		199: (-)	248: (-)	317: (-)	352: (-)	434: (-)	469: (-)									0	0	8		0	0	8		0	0	8		0	3	8
				Mutation Surveyor v4.0.9								106: (-)						159: (-)		199: (-)	248: (-)	317: (-)	352: (-)	434: (-)	469: (-)									–	–	–		0	0	8		–	–	–		0	0	8
				PolyPhred v6.18								(-)						(-)		(-)	(-)	(-)	(-)	(-)	(-)									0	0	8		0	0	8		0	0	8		0	0	8
38	EUCeC67	EST1882P1F	15	DiSNPindel v1.0		58:CAACAC/ATCCTG (1)	60:ACAATT/CCTGAT (1)	61:CAATTC/TTGATG (1)	97:CCGTAG/TTCGAC (4)	112:GTTCCG/AGGAAA (1)	261:GGGAAC/GTTTAT (1)	283:TGTTAC/TGTGAT (1)	400:GGCCTA/CACTTA (1)	458:GTTTTCT/CGAAGG (1)	471:AAGTGA/CTGTCA (-)	472:AGTGAT/CGTCAA (1)	486:AATTGA/TACTGG (1)	510:ATTAAC/ATTTT (1)																8	3	1		8	3	1		8	3	1		8	4	1
	(CD668099)			novoSNP v3.0.1	70:TCAACA/CATCCT (6)	71:CAACAC/ATCCTG (10)		74:CAATTC/TTGATG (10)	110:CCGTAG/TTCGAC (6)	125:GTTCCG/AGGAAA (12)	274: (-)	296: (-)	413: (-)	471: (-)	484: (-)	485: (-)	499: (-)	523: (-)																0	0	9		0	0	9		1	2	8		1	4	8
				Mutation Surveyor v4.0.9						125:GTTCCG/AGGAAA (/)	274: (-)	296: (-)	413: (-)	471: (-)	484: (-)	485: (-)	499: (-)	523: (-)																–	–	–		1	0	8		–	–	–		1	0	8
				PolyPhred v6.18						(-)	(-)	(-)	(-)	(-)	(-)	(-)	(-)	(-)																0	0	9		0	0	9		0	0	9		0	0	9
39	EUCeC68	EST1886P2F	20	DiSNPindel v1.0					68:GAATT/CCCGGA (4)	72 CTCCGG/CAAGAG (1)	75:CGGAAG/TAGGTC (4)	81:AGGTCC/TATTTC (1)		99:GATTAA/TGATCA (4)				144:CACCAG/ATTGAG (1)	175:CAGGAA/TAGATT (1)	202:GAACAT/AATGCA (1)	255:TTAAGC/TGAATG (1)	299:GCACCG/AGAATG (1)	336:GTTATG/ACTCCA (2)	408:ATTACG/AAGATA (1)	417:TATCTG/AACAGT (2)	479:ATTGAA/GGACAG (1)								6	3	2		8	3	0		8	3	0		8	6	0
	(CD668095)			novoSNP v3.0.1		49:TTTCCA/CAAAAT (6)	75:AAAGAG/TAATTC (10)	76:AAGAGA/TATTCC (9)				92:AGGTCC/TATTTC (10)	102:CCTGGN/TCGGAT (9)		111:ATTAAN/TAGGAG (6)	112:TTAAGA/TGGAGC (6)	113:TAAGAT/CGAGCA (10)	156: (-)		214: (-)	267: (-)	311: (-)	348: (-)	420: (-)	429: (-)	491: (-)								0	0	8		0	0	8		0	5	8		0	8	8
				Mutation Surveyor v4.0.9	43:CATCAG/CATTTC (/)													156: (-)		214: (-)	267: (-)	311: (-)	348: (-)	420: (-)	429: (-)	491: (-)								–	–	–		0	1	8		–	–	–		0	1	8
				PolyPhred v6.18														(-)		(-)	(-)	(-)	(-)	(-)	(-)	(-)								0	0	8		0	0	8		0	0	8		0	0	8
40	EUCeC70	EST1997P2F	30	DiSNPindel v1.0		49:TTTCC/GCACCA (4)	50:TTTCCC/TACCAT (1)	51:TTCCCT/ACCATT (1)	122:TCTCAG/CGTTTT (1)						182:TACATT/CGAGCT (1)	190:GCTGGC/ATGATC (2)																		1	3	1		2	3	0		2	3	0		2	4	0
	(CD967984)			novoSNP v3.0.1	37:AAACTA/CTGCAC (8)					140:CTGGAT/CAGCAG (6)	154:TGTGAN/AGGCTC (9)	155:GTGAAN/GGCTCT (9)	156:TGAAGN/GCTCTT (9)	158:AAGGCT/ACTTTA (6)	185:TACATT/CGAGCT (8)	193:GCTGGC/ATGATC (5)																		0	0	2		0	0	2		0	3	2		1	6	1
				Mutation Surveyor v4.0.9									156:TGAAGA/GCTCTT (/)	158:AAGGCT/ACTTTA (/)	185:TACATT/CGAGCT (/)	193: (-)																		–	–	–		1	2	1		–	–	–		1	2	1
				PolyPhred v6.18											(-)	(-)																		0	0	2		0	0	2		0	0	2		0	0	2
41	EUCeC71	EST2003P2F	25	DiSNPindel v1.0	70:CAACAC/AATACC (1)	72:ACAAAA/TCCATA (4)	73:CAAATA/CCATAT (1)	74:AAATCA/CATATC (1)	109:TTTTCC/TCCGTG (2)	160:CGCAGG/CAATTC (1)	179:CTCTAA/TAAGTC (2)	180:TCTAAA/TAGTCCAT (2)	181:CTAAAA/CGTCCA (2)	182:TAAAAG/CTCCAT (1)	322:CAGTCC/GAAAGT (-)	334:AAGCTA/GCCTTC (1)	460:GGAAAT/CAAATG (1)		479:CGGCCG/ACCCCT (1)															4	4	1		4	8	1		4	8	1		4	9	1
	(CD967974)			novoSNP v3.0.1						167: (-)					329: (-)	341: (-)	467:GGAAAT/CAAATG (12)	485:TCGGCT/CGCCC (9)	486:CGGCCG/ACCCCT (12)															0	0	5		0	0	5		2	1	3		2	1	3
				Mutation Surveyor v4.0.9						167: (-)					329: (-)	341: (-)	467:GGAAAT/CAAATG (/)	485:TCGGCT/CGCCC (/)	486: (-)															–	–	–		1	1	4		–	–	–		1	1	4
				PolyPhred v6.18						(-)					(-)	(-)	(-)		(-)															0	0	5		0	0	5		0	0	5		0	0	5
42	EUCeC72	EST2004P1R	25	DiSNPindel v1.0		57:AAGAAA/TTTCTA (4)	66:TAAGGT/ACATAA (2)	71:TCATAA/GCGAGT (2)	126:ATGACT/ACATGC (1)	127:TGACTC/GATGCA (1)	147:GGTTCC/TGTATC (1)	169:GCCACC/TGGATG (1)	171:CACCGG/AATGAG (4)	179:GAGAAC/TGGGGAT (1)	203:TATCAA/CGCGGC (4)	225:AACCCA/TATGTC (4)	258:AGAATC/GTATCA (1)	291:TTCCCT/ATATAG (2)	308:CTGAAA/TTATTC (1)		391:CCTCCA/TGCTAG (1)	399:TAGAAG/ATGTGC (2)	406:GTGCAA/TAAGCA (4)	510:TGTCCA/TTTATA (2)										6	2	1		7	6	0		7	6	0		7	11	0
	(CD967973)			novoSNP v3.0.1	40:TATTC/TTCTCT (10)				139: (-)		160: (-)	182:GCCACC/TGGATG (10)		192:GAGAAC/TGGGGAT (4)			271: (-)	304: (-)	321: (-)	391:TCAGCA/GCGAAG (9)														0	0	7		0	0	7		1	2	6		1	2	6
				Mutation Surveyor v4.0.9					139: (-)		160: (-)	182: (-)		192: (-)			271: (-)	304: (-)	321: (-)	391:TCAGCA/GCGAAG (/)														–	–	–		0	1	7		–	–	–		0	1	7
				PolyPhred v6.18					(-)		(-)	(-)		(-)			(-)	(-)	(-)															0	0	7		0	0	7		0	0	7		0	0	7
43	EUCeC85	EST2344P2R	130	DiSNPindel v1.0		183:ACGGAA/TCCATC (4)	186:GAACCA/CTCAAA (4)	189:CCATCA/GAAGAT (1)	190:CATCAA/TAGATG (4)	210:CCTCCG/AACCTC (1)	216:ACCTCT/ATTGCT (1)	227:TATCCC/AC (2)																						3	0	0		3	1	0		3	1	0		3	4	0
	(AJ627805)			novoSNP v3.0.1	162:TTCCCT/CTCCTG (7)			201:CCATCA/GAAGAT (4)		222:CCTCCG/AACCTC (18)	228:ACCTCT/ATTGCT (14)																							1	0	2		2	0	1		2	0	1		2	1	1
				Mutation Surveyor v4.0.9	162:TTCCCT/CTCCTG (/)			201:CCATCA/GAAGAT (/)		222: (-)	228: (-)																							–	–	–		1	1	2		–	–	–		1	1	2
				PolyPhred v6.18				(-)		(-)	(-)																							0	0	3		0	0	3		0	0	3		0	0	3
44	EUCeC86	EST2378P2R	15	DiSNPindel v1.0	22:TGCCCG/ACCTCG (1)	30:TCGCTG/ACCAAT (1)					89:TTGTGC/TTGTTG (1)	90:TGTGCT/GGTTGC (1)		95:TGTTGC/ACATTG (1)	103:TTGCCG/ATTGAC (1)	109:TTGACG/AGATGG (1)	148:TTCTTC/TGAAGC (1)																	5	3	0		5	3	0		5	3	0		5	3	0
	(AJ627739)			novoSNP v3.0.1	40:(-)	48:(-)			102:CGTTCG/ATGTTG (9)	109:GTTGTG/TCTGGT (6)					125:TTGCCG/ATTGAC (14)	131:TTGACG/AGATGG (8)	170:TTCTTC/TGAAGC (14)	186:ACCGTA/TTACTC (8)																0	0	5		2	0	3		2	1	3		3	3	2
				Mutation Surveyor v4.0.9	40:(-)	48:TCGCTG/ACCAAT (/)	51:CTGCCG/AACTGG (/)	69:CTCATT/CCGCCG (/)	102:CGTTCG/ATGTTG (/)				113:TGCTGG/TTTGCC (/)		125: (-)	131:TTGACG/AGATGG (/)	170:TTCTTC/TGAAGC (/)																	–	–	–		3	3	2		–	–	–		3	4	2
				PolyPhred v6.18	(-)	(-)									(-)	(-)	(-)																	0	0	5		0	0	5		0	0	5		0	0	5
45	EUCeC87	EST2471P2F	20	DiSNPindel v1.0		71:CTTTCC/TCTGTC (1)	72:TTTCCC/TTGTCA (4)					299:ACTGCA/GGCGGC (1)	316:AGTAGA/TTTTTG (1)																					2	1	0		2	1	0		2	1	0		2	2	0
	(CB009738)			novoSNP v3.0.1	47:AAATGT/ATAGGG (10)			182:AAGAAA/GGCCAT (9)	239:GACTCC/TGTTAT (9)	270:AATGAN/GGTTTA (9)	279:TAGCAN/GATATT (7)	305:ACTGCA/GGCGGC (8)	322:AGTAGA/TTTTTG (14)	339:TATTAC/ACTTGA (6)	341:TTACCN/TTGAAG (10)	342:TACCTN/TGAAGT (9)	364:TGTGTN/TGGAGA (9)	374:AGAGTG/CTTTTC (9)	399:CTGCGACG/AA (14)															0	0	2		1	1	1		1	9	1		2	11	0
				Mutation Surveyor v4.0.9				182:AAGAAA/GGCCAT (/)	239:GACTCC/TGTTAT (/)	270:AATGAA/GGTTTA (/)	279:TAGCAA/GATATT (/)	305:ACTGCA/GGCGGC (/)	322:AGTAGA/TTTTTG (/)				364:TGTGTA/TGGAGA (/)	374:AGAGTG/CTTTTC (/)																–	–	–		2	6	0		–	–	–		2	6	0
				PolyPhred v6.18								(-)	(-)																					0	0	2		0	0	2		0	0	2		0	0	2
46	EUCeC88	ESTzh13P1F	20	DiSNPindel v1.0							101:GTCC-CA/GAGGAA (1)	115:TGCACA/GTGAAA (1)	152:CAAACG/AATATA (1)																					2	1	0		2	1	0		2	1	0		2	1	0
	(CD669233)			novoSNP v3.0.1	69:ATTTTA/CGGTCT (9)	70:TTTTAG/CGTCTT (9)	71:TTTAGG/TTCTTT (6)	72:TTAGGC/TCTTTA (9)		109:CGTCCA/CCCAGG (9)	111:GTCC-CA/GAGGAA (8)	125:(-)	162:(-)																					0	0	2		0	0	2		0	4	2		0	6	2
				Mutation Surveyor v4.0.9					74:AGGTCC/TTTACA (/)			125:(-)	162:(-)																					–	–	–		0	1	2		–	–	–		0	1	2
				PolyPhred v6.18								(-)	(-)																					0	0	2		0	0	2		0	0	2		0	0	2
47	EUCeC89	ESTzh29P1F	Nearly all	DiSNPindel v1.0	286:CTCA-G/AGCCAA (1)																													1	0	0		1	0	0		1	0	0		1	0	0
	(CD668837)			novoSNP v3.0.1	301:(-)																													0	0	1		0	0	1		0	0	1		0	0	1
				Mutation Surveyor v4.0.9	301:(-)																													–	–	–		0	0	1		–	–	–		0	0	1
				PolyPhred v6.18	(-)																													0	0	1		0	0	1		0	0	1		0	0	1
48	EUCeC89	ESTzh29P2F	10	DiSNPindel v1.0	42:CAGACG/ACTGTT (2)			170:ACTTTG/CGAATT (4)	171:CTTTGG/TAATTT (4)	173:TTGGAA/CTTTGG (4)	176:GAATTN/ATGGAC (1)	195:TTTAAT/ACCAGA (1)	223:CAAGCG/AGCCGT (1)																					2	1	1		3	1	0		3	1	0		3	4	0
	(CD668837)			novoSNP v3.0.1	53:(-)	108:GGAATG/CGTAGA (6)	109:GAATGG/TTAGAA (10)					207:TTTAAT/ACCAGA (12)	235:CAAGCG/AGCCGT (14)	329:TCTTAA/TCGTAA (9)	359:TCCTCC/TATATG (9)																			0	0	3		1	0	2		2	3	1		2	4	1
				Mutation Surveyor v4.0.9	53:(-)							207:TTTAAT/ACCAGA (/)	235:CAAGCG/AGCCGT (/)	329:TCTTAA/TCGTAA (/)	359:TCCTCC/TATATG (/)																			–	–	–		2	2	1		–	–	–		2	2	1
				PolyPhred v6.18	(-)							(-)	(-)																					0	0	3		0	0	3		0	0	3		0	0	3
49	EUCeC91	ESTzh43P1F	10	DiSNPindel v1.0	13:GACCTG/AGCCTC (4)		61:ATTCAG/CACCCA (3)	108:GATGGC/GCAATC (2)																										0	0	1		0	1	1		0	2	1		1	2	0
	(CD668626)			novoSNP v3.0.1	32:(-)	81:TATTCA/CGACCC (14)	82:ATTCAG/CACCCA (14)																											0	0	1		0	2	1		0	2	1		0	2	1
				Mutation Surveyor v4.0.9	32:(-)																													–	–	–		0	0	1		–	–	–		0	0	1
				PolyPhred v6.18	(-)																													0	0	1		0	0	1		0	0	1		0	0	1
50	EUCeC91	ESTzh43P2F	30	DiSNPindel v1.0	52:CCCTTG/ATCAAG (1)		76:CCAACC/TACCTG (4)	78:AACCAC/TCTGAA (3)			104:ATTTGG/AAGGAC (4)	110:ATGGCC/TAATCA (4)	127:AGAGCC/TTGGAG (2)		153:CTTGAA/CGGGAG (1)			249:CTGTGC/TGGGCC (1)	346:CCCTCA/CTCACC (1)		387:AATTGC/TTCATG (1)													5	0	1		6	0	0		6	1	0		6	4	0
	(CD668626)			novoSNP v3.0.1	61:(-)				111:GAGATC/TTGGAT (6)	112:AGATTC/TGGATG (6)			137:AGAGCC/TTGGAG (12)	148:TTCCTC/TCGTTC (12)	163:CTTGAA/CGGGAG (14)	186:CATCAA/TCCACC (14)	192:GGACCG/AGATGA (6)	259:CTGTGC/TGGGCC (14)	356:CCCTCA/CTCACC (12)	404:TCATGA/GCCTTC (6)	398:AATTGC/TTCATG (6)													0	0	6		2	1	4		4	2	2		5	6	1
				Mutation Surveyor v4.0.9	61:CCCTTG/ATCAAG (/)	76:AGACC/TAAAACC (/)							137:AGAGCC/TTGGAG (/)		163:CTTGAA/CGGGAG (/)	186:CATCAA/TCCACC (/)		259:CTGTGC/TGGGCC (/)	356:CCCTCA/CTCACC (/)		398:AATTGC/TTCATG (/)													–	–	–		6	0	0		–	–	–		6	2	0
				PolyPhred v6.18	(-)								(-)		164:CTTGAA/CGGGAG (5)			260:CTGTGC/TGGGCC (6)	(-)		(-)													0	0	6		0	0	6		0	0	6		0	0	6
Total				DiSNPindel v1.0																														239 (88.5%)e	76 (23.4%)f	31 (11.5%)e		262 (97.0%)e	108 (29.2%)f	8 (3.0%)e		262 (97.0%)e	132 (33.5%)f	8 (3.0%)e		266 (98.5%)d	200 (42.9%)e	4 (1.5%)d
				novoSNP v3.0.1																														4 (1.5%)e	1 (20.0%)f	266 (98.5%)e		24 (8.9%)e	22 (47.8%)f	246 (91.1%)e	267	46 (17.0%)e	120 (72.3%)f	224 (83.0%)e		60 (22.2%)d	182 (75.2%)e	210 (77.8%)d
				Mutation Surveyor v4.0.9																														–	–	–		56 (20.7%)e	65 (53.7%)f	214 (79.3%)e		–	–	–		57 (21.1%)d	71 (55.5%)e	213 (78.9%)d
				PolyPhred v6.18																														0 (0.0%)e	0 (0.0%)f	270 (100.0%)e		0 (0.0%)e	0 (0.0%)f	270 (100.0%)e		0 (0.0%)e	0 (0.0%)f	270 (100.0%)e		0 (0.0%)d	0 (0.0%)e	270 (100.0%)d
aThe bases involving a SNP were in red. At the lowest threshold, a false positive SNP was shadowed in pink, and a missed SNP was shown with a hyphen '-'. A slash '/' is given as SNP quality score is not available with Mutation Surveyor. Because only the positions of found SNPs could be seen in the result (.txt) file in PolyPhred, the missed SNP positions were not manually checked and given herein
bThe threshold for DiSNPindel
cThe threshold for novoSNP
dThe threshold for Mutation Surveyor
ePercentage of the total of true and missed SNPs
fPercentage of the total of true and false positive SNPs
References
6. Stephens M, Sloan JS, Robertson PD, Scheet P, Nickerson DA: Automating sequence-based detection and genotyping of SNPs from diploid samples. Nat Genet. 2006;38:375–81.
8. Weckx S, Del-Favero J, Rademakers R, Claes L, Cruts M, de Jonghe P, van Broeckhoven C, de Rijk P: novoSNP, a novel computational tool for sequence variation discovery. Genome Res. 2005;15:436–42.
9. Bhangale TR, Stephens M, Nickerson DA: Automating resequencing-based detection of insertion-deletion polymorphisms. Nat Genet. 2006;38:1457–61.
22. Yu X, Guo Y, Zhang X, Li F, Weng Q, Li M, Gan S: Integration of EST-CAPS markers into genetic maps of Eucalyptus urophylla and E. tereticornis and their alignment with E. grandis genome sequence. Silvae Genet. 2012;61:247–55.
[truncated: 7 more columns]

## Sheet: Table S3
Table S3 InDels detected by four software packages DiSNPindel, novoSNP [8], Mutation Surveyor (http://www.softgenetics.com/MutationSurveyor.html), PolyPhred [6,9] and PrimeIndel [10] for 77 previously directly sequenced amplicons that contained within-individual variation in simple sequence repeats [23]
No.	EST-SSR marker (EST acc.)	Sequencing trace	InDel verified manually	Software	InDel detected (accuracy or score)a	No. true, size/position-correct (with wrong bases), missed or false positive InDel				Remark
						True	Size/position correct with wrong bases	Missed	False positive
01	EUCeSSR010	eSSR010P1F	13–14 bp: CT	DiSNPindel v1.0	13–14:GT (0.69)		1			Searching range: 13–112 bp
	(CD670057)			novoSNP v3.0.1	(-)			1
				Mutation Surveyor v4.0.9	(-)			1
				PolyPhred v6.18	(-)			1
				PrimeIndel	(-)			1		Two input sequences: 13–32 bp
02	EUCeSSR020	eSSR020P2F	56–65 bp: (CT)2(GT)3	DiSNPindel v1.0	56–65 bp: CTGTGAGGGT (0.79)		1			Searching range: 56–155 bp
	(CD669888)			novoSNP v3.0.1	(-)			1
				Mutation Surveyor v4.0.9	(-)			1
				PolyPhred v6.18	(-)			1
				PrimeIndel	(-)			1		Two input sequences: 56–85 bp
03	EUCeSSR046	eSSR046P1F	30–51 bp: (GA)11	DiSNPindel v1.0	30–46 bp: GAGG(GA)2ACGAAAGGC (0.59)			1		Searching range: 30–129 bp
	(CB967765)			novoSNP v3.0.1	43/51 bp: A/A (5/4)			1
				Mutation Surveyor v4.0.9	34–41 bp: (AG)4 (/)			1
				PolyPhred v6.18	(-)			1
				PrimeIndel	(-)			1		Two inpurt sequences: 30–79 bp
04	EUCeSSR057	eSSR057P1F	16–17 bp: AG	DiSNPindel v1.0	16–17 bp: AG (0.73)	1				Searching range: 16–115 bp
	(CB967574)			novoSNP v3.0.1	(-)			1
				Mutation Surveyor v4.0.9	(-)			1
				PolyPhred v6.18	(-)			1
				PrimeIndel	(-)			1		Two input sequences: 16–35 bp
05	EUCeSSR059	eSSR059P1F	105–106 bp: CT	DiSNPindel v1.0	105–106 bp: GT (0.81)		1			Searching range: 105–214 bp
	(CB967524)			novoSNP v3.0.1	122–125 bp: (CT)2 (18)			1
				Mutation Surveyor v4.0.9	(-)			1
				PolyPhred v6.18	(-)			1
				PrimeIndel	(-)			1		Two input sequences: 105–124 bp
06	EUCeSSR067	eSSR067P1F	55–56 bp: GA	DiSNPindel v1.0	55–56 bp: GA (0.93)		1			Searching range: 55–154 bp
	(AB208712)			novoSNP v3.0.1	(-)			1
				Mutation Surveyor v4.0.9	(-)			1
				PolyPhred v6.18	(-)			1
				PrimeIndel	55–56 bp: AA		1			Two input sequences: 55–74 bp
07	EUCeSSR070	eSSR070P1F	120–123 bp: (CT)2	DiSNPindel v1.0	120–121 bp: GT (0.67)			1		Searching range: 120–142 bp. Too small range available.
	(AJ627735)			novoSNP v3.0.1	135–136 bp: CT (11)			1
				Mutation Surveyor v4.0.9	(-)			1
				PolyPhred v6.18	(-)			1
				PrimeIndel	(-)			1		Two input sequences: 120–142 bp
08	EUCeSSR113	eSSR113P1F	257–258 bp: CT	DiSNPindel v1.0	257–258 bp: CT (0.71)	1				Searching range: 257–279 bp. Too small range available.
	(CT987563)			novoSNP v3.0.1	273–278 bp: (CT)3 (18)			1	1
				Mutation Surveyor v4.0.9	(-)			1	1
				PolyPhred v6.18	(-)			1
				PrimeIndel	(-)			1		Two input sequences: 257–271 bp
			(-)	novoSNP v3.0.1	222–227 bp: CTTTTC (18)
				Mutation Surveyor v4.0.9	221–226 bp: CTTTTC (/)
09	EUCeSSR117	eSSR117P1F	83–86 bp: (TC)2	DiSNPindel v1.0	83–86 bp: TCCT (0.84)		1			Searching range: 83–182 bp
	(CT987820)			novoSNP v3.0.1	53–54 bp: CT (22)			1
				Mutation Surveyor v4.0.9	(-)			1	1
				PolyPhred v6.18	(-)			1
				PrimeIndel	(-)			1		Two input sequences: 83–104 bp
			(-)	Mutation Surveyor v4.0.9	82–92 bp: C---T (/)
10	EUCeSSR119	eSSR119P2F	315–334 bp: (CT)10	DiSNPindel v1.0	315–316 bp: GT (0.86)			1		Searching range: 315–414 bp
	(CT987800)			novoSNP v3.0.1	(-)			1
				Mutation Surveyor v4.0.9	(-)			1
				PolyPhred v6.18	(-)			1
				PrimeIndel	315–316 bp: GT			1		Two input sequences: 315–334 bp
11	EUCeSSR131	eSSR131P1F	82–83 bp: TC	DiSNPindel v1.0	82–83 bp: TC (0.85)	1				Searching range: 82–181 bp
	(CT987788)			novoSNP v3.0.1	90–109 bp: (TC)10 (18)			1	1
				Mutation Surveyor v4.0.9	(-)			1
				PolyPhred v6.18	(-)			1
				PrimeIndel	82–83 bp: TC (0.85)	1				Two input sequences: 82–101 bp
			(-)	novoSNP v3.0.1	33–52 bp: G---T (18)
12	EUCeSSR138	eSSR138P2F	204–209 bp: (ACG)2	DiSNPindel v1.0	204–209 bp: (ACG)2 (0.91)	1				Searching range: 204–256 bp. Not long range available.
	(CT986414)			novoSNP v3.0.1	218–223 bp: ACGACA (5)		1
				Mutation Surveyor v4.0.9	(-)			1
				PolyPhred v6.18	(-)			1
				PrimeIndel	(-)			1		Two input sequences: 204–227 bp
13	EUCeSSR144	eSSR144P1F	62–64 bp: GCG	DiSNPindel v1.0	62–64 bp: GCG (0.79)	1				Searching range: 62–161 bp
	(CT985794)			novoSNP v3.0.1	(-)			1	1
				Mutation Surveyor v4.0.9	74–76 bp: GCG (/)	1
				PolyPhred v6.18	(-)			1
				PrimeIndel	(-)			1		Two input sequences: 62–82 bp
			(-)	novoSNP v3.0.1	64–66 bp: GGC (23)
14	EUCeSSR146	eSSR146P2F	96–98 bp: AAC	DiSNPindel v1.0	96–98 bp: GTC (1.00)		1			Searching range: 96–122 bp. Too small range available.
	(CT987475)			novoSNP v3.0.1	(-)			1	2
				Mutation Surveyor v4.0.9	(-)			1	1
				PolyPhred v6.18	(-)			1
				PrimeIndel	96–98 bp: GTC		1			Two input sequences: 96–116 bp
			(-)	novoSNP v3.0.1	87–95 bp: A---A (18)
			(-)	novoSNP v3.0.1	100–102 bp: CGA (6)
				Mutation Surveyor v4.0.9	84–89 bp: CCAAAA
15	EUCeSSR150	eSSR150P1F	277–279 bp: CTT	DiSNPindel v1.0	277 bp: T (0.79)			1		Searching range: 277–301 bp. Too small range available.
	(CT987393)			novoSNP v3.0.1	280–286 bp: T---C (20)			1
				Mutation Surveyor v4.0.9	(-)			1
				PolyPhred v6.18	(-)			1
				PrimeIndel	(-)			1		Two input sequences: 277–297 bp
16	EUCeSSR153	eSSR153P1F	138–143 bp: (GCG)2	DiSNPindel v1.0	138–143 bp: (GCG)2 (0.98)	1				Searching range: 137–223 bp
	(CT987323)			novoSNP v3.0.1	(-)			1	1
				Mutation Surveyor v4.0.9	(-)			1
				PolyPhred v6.18	(-)			1
				PrimeIndel	138–143 bp: AGCGGC		1			Two input sequences: 137–160 bp
			(-)	novoSNP v3.0.1	148–156 bp: A---C (25)
17	EUCeSSR165	eSSR165P1F	57–62 bp: (AAG)2	DiSNPindel v1.0	57–62 bp: ATGAAT (0.63)		1			Searching range: 57–136 bp
	(CT985522)			novoSNP v3.0.1	(-)			1	1
				Mutation Surveyor v4.0.9	(-)			1	1
				PolyPhred v6.18	(-)			1
				PrimeIndel	(-)			1		Two input sequences: 57–80 bp
			(-)	novoSNP v3.0.1	45–47 bp: GAA (8)
				Mutation Surveyor v4.0.9	44–46 bp: NAA (/)
18	EUCeSSR179	eSSR179P2F	127–128 bp: TA	DiSNPindel v1.0	127–128 bp: TA (0.98)	1				Searching range: 127–176 bp
	(CT984830)			novoSNP v3.0.1	143–153 bp: T---A (7)			1
				Mutation Surveyor v4.0.9	160–161 bp: AA (/)		1
				PolyPhred v6.18	(-)			1
				PrimeIndel	127–128 bp: TA	1				Two input sequences: 127–146 bp
19	EUCeSSR183	eSSR183P1F	91–92 bp: AG	DiSNPindel v1.0	91–92 bp: AG (0.80)	1				Searching range: 91–142 bp
	(CT984371)			novoSNP v3.0.1	101–104 bp: (AG)2 (18)			1
				Mutation Surveyor v4.0.9	100–103 bp: (AG)2 (/)			1
				PolyPhred v6.18	(-)			1
				PrimeIndel	(-)			1		Two input sequences: 91–110 bp
20	EUCeSSR186	eSSR186P1F	132–133 bp: CT	DiSNPindel v1.0	132–133 bp: CT (0.79)	1				Searching range: 132–231 bp
	(CT984195)			novoSNP v3.0.1	173–192 bp: C---C (6)			1	1
				Mutation Surveyor v4.0.9	(-)			1	1
				PolyPhred v6.18	(-)			1
				PrimeIndel	132–133 bp: TC		1			Two input sequences: 132–151 bp
			(-)	novoSNP v3.0.1	161–172 bp: C---T (18)
				Mutation Surveyor v4.0.9	146–157 bp: C---T (/)
21	EUCeSSR209	eSSR209P1F	196–197 bp: GC	DiSNPindel v1.0	196–197 bp: GC (0.78)	1				Searching range: 196–265 bp
	(CT982995)			novoSNP v3.0.1	(-)			1	1
				Mutation Surveyor v4.0.9	(-)			1	1
				PolyPhred v6.18	(-)			1
				PrimeIndel	(-)			1		Two input sequences: 196–215 bp
			(-)	novoSNP v3.0.1	190–193 bp: AAGA (18)
				Mutation Surveyor v4.0.9	189–192 bp: AAGA (/)
22	EUCeSSR227	eSSR227P1F	103–126 bp: (TTC)8	DiSNPindel v1.0	103–117 bp: A---A (0.65)			1		Searching range: 103–140 bp. Too small range available.
	(CT982397)			novoSNP v3.0.1	107–109 bp: TCT (18)			1
				Mutation Surveyor v4.0.9	(-)			1	1
				PolyPhred v6.18	(-)			1
				PrimeIndel	(-)			1		Two input sequences: 103–144 bp
			(-)	Mutation Surveyor v4.0.9	104–106 bp: ATT (/)
23	EUCeSSR234	eSSR234P1F	119–120 bp: CG	DiSNPindel v1.0	119–120 bp: CG (1.00)	1				Searching range: 119–163 bp. Not long range available.
	(CT982178)			novoSNP v3.0.1	(-)			1	2
				Mutation Surveyor v4.0.9	(-)			1	2
				PolyPhred v6.18	(-)			1		Two input sequences: 119–138 bp
				PrimeIndel	119–120 bp: CG	1
			(-)	novoSNP v3.0.1	63–65 bp: GCT (18)
				Mutation Surveyor v4.0.9	63–65 bp: CCT (/)
			(-)	novoSNP v3.0.1	115–116 bp: TG (7)
				Mutation Surveyor v4.0.9	115–118 bp: TGGT (/)
24	EUCeSSR241	eSSR241P1F	186–191 bp: (TC)3	DiSNPindel v1.0	186–191 bp: (TC)3 (0.81)	1				Searching range: 186–285 bp
	(CT982035)			novoSNP v3.0.1	(-)			1
				Mutation Surveyor v4.0.9	(-)			1
				PolyPhred v6.18	(-)			1
				PrimeIndel	(-)			1		Two input sequences: 186–209 bp
25	EUCeSSR264	eSSR264P1F	22–23 bp: CT	DiSNPindel v1.0	22–23 bp: GG (0.86)		1			Searching range: 22–121 bp
	(CT981309)			novoSNP v3.0.1	(-)			1
				Mutation Surveyor v4.0.9	(-)			1
				PolyPhred v6.18	(-)			1
				PrimeIndel	(-)			1		Two input sequences: 22–41 bp
26	EUCeSSR304	eSSR304P2F	120–127 bp: (GA)4	DiSNPindel v1.0	120–127 bp: (GA)4 (0.75)	1				Searching range: 120–219 bp
	(CT980436)			novoSNP v3.0.1	(-)			1	1
				Mutation Surveyor v4.0.9	(-)			1
				PolyPhred v6.18	(-)			1
				PrimeIndel	(-)			1		Two input sequences: 120–145 bp
			(-)	novoSNP v3.0.1	137–138 bp: GA (18)
27	EUCeSSR313	eSSR313P2F	78–79 bp: CT	DiSNPindel v1.0	78–79 bp: CT (0.91)	1				Searching range: 78–177 bp
	(CT980063)			novoSNP v3.0.1	(-)			1	1
				Mutation Surveyor v4.0.9	(-)			1
				PolyPhred v6.18	(-)			1
				PrimeIndel	78–86 bp: CTGGANATA			1		Two input sequences: 78–97 bp
			(-)	novoSNP v3.0.1	46–76 bp: T---T (18)
28	EUCeSSR332	eSSR332P2F	72–79 bp: (CT)4	DiSNPindel v1.0	72–77 bp: (GT)2CT (0.84)			1		Searching range: 72–171 bp
	(CT990151)			novoSNP v3.0.1	(-)			1	1
				Mutation Surveyor v4.0.9	113–128 bp: G---C (/)			1	1
				PolyPhred v6.18	(-)			1
				PrimeIndel	(-)			1		Two input sequences: 72–97 bp
			(-)	novoSNP v3.0.1	72–87 bp: C---T (18)
				Mutation Surveyor v4.0.9	71–82 bp: (CT)6 (/)
29	EUCeSSR346	eSSR346P1F	182–183 bp: TG	DiSNPindel v1.0	182–183 bp: GG (0.77)		1			Searching range: 182–205 bp. Too small range available.
	(CT988265)			novoSNP v3.0.1	(-)			1	1
				Mutation Surveyor v4.0.9	(-)			1	1
				PolyPhred v6.18	(-)			1
				PrimeIndel	(-)			1		Two input sequences: 182–201 bp
			(-)	novoSNP v3.0.1	177–178 bp: CT (18)
				Mutation Surveyor v4.0.9	174–175 bp: NT (/)
30	EUCeSSR347	eSSR347P1F	159–163 bp: CTGGT	DiSNPindel v1.0	159–163 bp: CAGGT (0.95)		1			Searching range: 159–185 bp. Too small range available.
	(CT988253)			novoSNP v3.0.1	176–180 bp: CTGGT (26)	1
				Mutation Surveyor v4.0.9	176–180 bp: CTGGT (/)	1
				PolyPhred v6.18	(-)			1
				PrimeIndel	159–163 bp: CNGGT		1			Two input sequences: 159–178 bp
31	EUCeSSR348	eSSR348P1F	246–247 bp: CT	DiSNPindel v1.0	246–249 bp: AAAT (0.71)			1		Searching range: 246–345 bp. Trace with noisy peaks.
	(CT979846)			novoSNP v3.0.1	(-)			1
				Mutation Surveyor v4.0.9	(-)			1
				PolyPhred v6.18	(-)			1
				PrimeIndel	(-)			1		Two input sequences: 246–265 bp
32	EUCeSSR356	eSSR356P2F	105–107 bp: TTC	DiSNPindel v1.0	105–107 bp: TTC (0.99)	1				Searching range: 105–188 bp
	(CT985822)			novoSNP v3.0.1	(-)			1	1
				Mutation Surveyor v4.0.9	122–124 bp: GTC (/)		1
				PolyPhred v6.18	(-)			1
				PrimeIndel	105–107 bp: TTC	1				Two input sequences: 105–125 bp
			(-)	novoSNP v3.0.1	108–110 bp: CCT (23)
33	EUCeSSR368	eSSR368P1F	29–46 bp: (CT)4GT(CT)4	DiSNPindel v1.0	29–42 bp: (CT)2(AT)2GT(CT)2 (0.73)			1		Searching range: 29–128 bp
	(AY656820)			novoSNP v3.0.1	(-)			1
				Mutation Surveyor v4.0.9	(-)			1
				PolyPhred v6.18	(-)			1
				PrimeIndel	(-)			1		Two input sequences: 29–57 bp
34	EUCeSSR382	eSSR382P1F	36–45 bp: (CT)5	DiSNPindel v1.0	36–43 bp: CTGTGGGC (0.74)			1		Searching range: 36–85 bp
	(CB967794)			novoSNP v3.0.1	(-)			1
				Mutation Surveyor v4.0.9	(-)			1
				PolyPhred v6.18	(-)			1
				PrimeIndel	(-)			1		Two input sequences: 36–63 bp
35	EUCeSSR389	eSSR389P1F	126–127 bp: TC	DiSNPindel v1.0	126–127 bp: TC (0.88)	1				Searching range: 126–225 bp
	(CD668961)			novoSNP v3.0.1	136–149 bp: (TC)7 (26)			1
				Mutation Surveyor v4.0.9	(-)			1
				PolyPhred v6.18	(-)			1
				PrimeIndel	126–127 bp: TC	1				Two input sequences: 126–144 bp
36	EUCeSSR402	eSSR402P1F	40–41 bp: CT	DiSNPindel v1.0	40–41 bp: CT (0.85)	1				Searching range: 40–139 bp
	(ES591725)			novoSNP v3.0.1	(-)			1
				Mutation Surveyor v4.0.9	(-)			1
				PolyPhred v6.18	(-)			1
				PrimeIndel	(-)			1		Two input sequences: 40–59 bp
37	EUCeSSR407	eSSR407P1F	35–46 bp: (GA)6	DiSNPindel v1.0	35–50 bp: CT---GA (0.80)			1		Searching range: 35–134 bp. Trace with noisy peaks.
	(ES596604)			novoSNP v3.0.1	(-)			1
				Mutation Surveyor v4.0.9	(-)			1
				PolyPhred v6.18	(-)			1
				PrimeIndel	(-)			1		Two input sequences: 35–64 bp
38	EUCeSSR410	eSSR410P2F	29–32 bp: (CT)2	DiSNPindel v1.0	29–32 bp: (CT)2 (0.87)	1				Searching range: 29–128 bp
	(ES589595)			novoSNP v3.0.1	(-)			1
				Mutation Surveyor v4.0.9	(-)			1
				PolyPhred v6.18	(-)			1
				PrimeIndel	29–30 bp: AG			1		Two input sequences: 29–45 bp
39	EUCeSSR419	eSSR419P1F	46–47 bp: TC	DiSNPindel v1.0	46–47 bp: TC (0.98)	1
	(ES589329)			novoSNP v3.0.1	55–56 bp: GC (8)		1			Searching range: 46–103 bp
				Mutation Surveyor v4.0.9	54–55 bp: TC (/)	1
				PolyPhred v6.18	(-)			1
				PrimeIndel	46–47 bp: TC (0.98)	1				Two input sequences: 46–65 bp
40	EUCeSSR427	eSSR427P1F	132–135 bp: (CT)2	DiSNPindel v1.0	132–135 bp: (CT)2 (0.83)	1				Searching range: 132–231 bp
	(ES589303)			novoSNP v3.0.1	(-)			1
				Mutation Surveyor v4.0.9	(-)			1
				PolyPhred v6.18	(-)			1
				PrimeIndel	(-)			1		Two input sequences: 132–153 bp
41	EUCeSSR436	eSSR436P1F	48–49 bp: AG	DiSNPindel v1.0	48–49 bp: AG (0.90)	1				Searching range: 48–147 bp
	(ES591391)			novoSNP v3.0.1	(-)			1
				Mutation Surveyor v4.0.9	63–64 bp: CGT(/)		1		1
				PolyPhred v6.18	(-)			1
				PrimeIndel	(-)			1		Two input sequences: 48–67 bp
			(-)	Mutation Surveyor v4.0.9	39–48 bp: A---G (/)
42	EUCeSSR444	eSSR444P1F	71–72 bp: TC	DiSNPindel v1.0	71–72 bp: TC (0.91)	1				Searching range: 71–170 bp
	(ES592699)			novoSNP v3.0.1	(-)			1	1
				Mutation Surveyor v4.0.9	(-)			1	1
				PolyPhred v6.18	(-)			1
				PrimeIndel	(-)			1		Two input sequences: 71–90 bp
			(-)	novoSNP v3.0.1	52–59 bp: T---T (18)
				Mutation Surveyor v4.0.9	51–62 bp: C---C (/)
43	EUCeSSR470	eSSR470P1F	236–241 bp: GTCGGG	DiSNPindel v1.0	236–241 bp: GTCGGG (0.99)	1				Searching range: 236–310 bp
	(ES592467)			novoSNP v3.0.1	(-)			1	2
				Mutation Surveyor v4.0.9	241–246 bp: GTCGGG (/)	1			3
				PolyPhred v6.18	(-)			1
				PrimeIndel	236–241 bp: GTCGGG	1				Two input sequences: 236–259 bp
			(-)	novoSNP v3.0.1	170 bp: T (18)
				Mutation Surveyor v4.0.9	169 bp: T (/)
			(-)	novoSNP v3.0.1	219 bp: G (18)
				Mutation Surveyor v4.0.9	218 bp: G (/)
			(-)	Mutation Surveyor v4.0.9	224–229 bp: CCGGGG (/)
44	EUCeSSR479	eSSR479P1F	69–74 bp: (CTC)2	DiSNPindel v1.0	69–74 bp: TTCCTC (0.94)		1			Searching range: 69–168 bp
	(ES596589)			novoSNP v3.0.1	86–91 bp: CTCACT (4)			1
				Mutation Surveyor v4.0.9	73–78 bp: (CTC)2 (/)	1
				PolyPhred v6.18	(-)			1
				PrimeIndel	(-)			1		Two input sequences: 69–92 bp
45	EUCeSSR484	eSSR484P1F	154–159 bp: GAGAAG	DiSNPindel v1.0	154–159 bp: GAGAAG (0.98)	1				Searching range: 154–253 bp
	(ES595639)			novoSNP v3.0.1	(-)			1	1
				Mutation Surveyor v4.0.9	(-)			1
				PolyPhred v6.18	(-)			1
				PrimeIndel	154–156 bp: GGA			1		Two input sequences: 154–177 bp
			(-)	novoSNP v3.0.1	161–166 bp: (GAG)2 (22)
46	EUCeSSR509	eSSR509P2F	99–114 bp: (AG)7	DiSNPindel v1.0	99–116 bp: GC---AG (0.73)			1		Searching range: 99–198 bp
	(ES594817)			novoSNP v3.0.1	101–114 bp: (GA)7 (31)			1
				Mutation Surveyor v4.0.9	110–123 bp: (AG)7 (/)	1
				PolyPhred v6.18	(-)			1
				PrimeIndel						Two input sequences: 99–130 bp
47	EUCeSSR521	eSSR521P1F	70–87 bp: (AG)5(AGGG)2	DiSNPindel v1.0	70–87 bp: GG(AG)3(AGGG)2CG (0.80)		1			Searching range: 70–169 bp
	(ES590875)			novoSNP v3.0.1	79–92 bp: (AGGG)3AG (7)			1
				Mutation Surveyor v4.0.9	(-)			1	1
				PolyPhred v6.18	(-)			1
				PrimeIndel	(-)			1		Two input sequences: 70–105 bp
			(-)	Mutation Surveyor v4.0.9	44–51 bp: N---G (/)
48	EUCeSSR522	eSSR522P1F	103–104 bp: GA	DiSNPindel v1.0	103–104 bp: GG (0.86)		1			Searching range: 103–202 bp
	(ES589849)			novoSNP v3.0.1	(-)			1
				Mutation Surveyor v4.0.9	(-)			1	1
				PolyPhred v6.18	(-)			1
				PrimeIndel	(-)			1		Two input sequences: 103–122 bp
			(-)	Mutation Surveyor v4.0.9	78–90 bp: N---A (/)
49	EUCeSSR526	eSSR526P1F	110–112 bp: AGC	DiSNPindel v1.0	110–112 bp: AGC (0.96)	1				Searching range: 110–209 bp
	(ES592642)			novoSNP v3.0.1	121–123 bp: AGC (18)	1
				Mutation Surveyor v4.0.9	(-)			1
				PolyPhred v6.18	(-)			1
				PrimeIndel	110–112 bp: AGC	1				Two input sequences: 110–130 bp
			192–197 bp: TCTTTC	DiSNPindel v1.0	(-)			1		Difficult to find the second InDel
				novoSNP v3.0.1	(-)			1
				Mutation Surveyor v4.0.9	(-)			1
				PolyPhred v6.18	(-)			1
				PrimeIndel	(-)			1		Two input sequences: – bp
50	EUCeSSR533	eSSR533P1F	66–69 bp: (TC)2	DiSNPindel v1.0	66–69 bp: (TC)2 (0.87)	1				Searching range: 66–123 bp
	(ES593633)			novoSNP v3.0.1	71–72 bp: CT (7)			1
				Mutation Surveyor v4.0.9	79–82 bp: TTGA (/)			1
				PolyPhred v6.18	(-)			1
				PrimeIndel	(-)			1		Two input sequences: 66–87 bp
51	EUCeSSR536	eSSR536P1F	86–91 bp: (AG)3	DiSNPindel v1.0	86–91 bp: (TC)2GC (0.74)		1			Searching range: 86–185 bp. Trace with noisy peaks.
	(ES589819)			novoSNP v3.0.1	(-)			1	1
				Mutation Surveyor v4.0.9	(-)			1
				PolyPhred v6.18	(-)			1
				PrimeIndel	(-)			1		Two input sequences: 86–109 bp
			(-)	novoSNP v3.0.1	61–78 bp: A---G (18)
52	EUCeSSR537	eSSR537P1F	45–46 bp: CT	DiSNPindel v1.0	45–46 bp: CT (0.89)	1				Searching range: 45–91 bp. Not long range available
	(ES589816)			novoSNP v3.0.1	(-)			1
				Mutation Surveyor v4.0.9	(-)			1
				PolyPhred v6.18	(-)			1
				PrimeIndel	45–46 bp: CT	1				Two input sequences: 45–64 bp
53	EUCeSSR560	eSSR560P1F	183–187 bp: GGCGGTGGC(GTC)2	DiSNPindel v1.0	183–187 bp: GGCGGTGGC(GTC)2 (0.86)	1				Searching range: 183–282 bp
	(ES595343)			novoSNP v3.0.1	195–200 bp: TGGCGG (18)			1
				Mutation Surveyor v4.0.9	(-)			1
				PolyPhred v6.18	(-)			1
				PrimeIndel	183–187 bp: GGCNGTNNC(GTC)2		1			Two input sequences: 183–215 bp
54	EUCeSSR571	eSSR571P2F	244–246 bp: CAC	DiSNPindel v1.0	244–246 bp: CAC (1.00)	1				Searching range: 244–310 bp
	(ES590487)			novoSNP v3.0.1	(-)			1
				Mutation Surveyor v4.0.9	(-)			1
				PolyPhred v6.18	(-)			1
				PrimeIndel	244–246 bp: CAC	1				Two input sequences: 244–264 bp
55	EUCeSSR591	eSSR591P1F	69–74 bp: (AG)3	DiSNPindel v1.0	69–74 bp: (AG)3 (0.96)	1				Searching range: 69–168 bp
	(ES594218)			novoSNP v3.0.1	(-)			1	3
				Mutation Surveyor v4.0.9	80–85 bp: AGCATA (/)		1		2
				PolyPhred v6.18	(-)			1
				PrimeIndel	69–74 bp: (AG)3	1				Two input sequences: 69–92 bp
			(-)	novoSNP v3.0.1	60–62 bp: AGA (18)
				Mutation Surveyor v4.0.9	59 bp: A (/)
			(-)	novoSNP v3.0.1	68–72 bp: GAAGAG (26)
			(-)	novoSNP v3.0.1	62 bp: G (9)
			(-)	Mutation Surveyor v4.0.9	63 bp: A (/)
56	EUCeSSR596	eSSR596P1F	102–121 bp: (GA)10	DiSNPindel v1.0	102–119 bp: TG(GA)2AACATACGGGTA (0.71)			1		Searching range: 102–201 bp
	(ES592205)			novoSNP v3.0.1	115–122 bp: (GA)4 (7)			1
				Mutation Surveyor v4.0.9	115–122 bp: (GA)4 (/)			1
				PolyPhred v6.18	(-)			1
				PrimeIndel	(-)			1		Two input sequences: 102–139 bp
57	EUCeSSR611	eSSR611P1F	101–112 bp: (CTCC)3	DiSNPindel v1.0	101–112 bp: (CTCC)3 (0.98)	1				Searching range: 101–200 bp
	(ES596705)			novoSNP v3.0.1	100–111 bp: T---C (37)		1		1
				Mutation Surveyor v4.0.9	100–111 bp: T---C (/)		1
				PolyPhred v6.18	(-)			1
				PrimeIndel	101–112 bp: CTCCCTNCCTCN		1			Two input sequences: 101–130 bp
			(-)	novoSNP v3.0.1	171–191 bp: G---C (18)
58	EUCeSSR628	eSSR628P1F	53–56 bp: (CT)2	DiSNPindel v1.0	53–56 bp: (CT)2 (0.81)	1				Searching range: 53–92 bp. Not long range available
	(ES596663)			novoSNP v3.0.1	(-)			1
				Mutation Surveyor v4.0.9	(-)			1
				PolyPhred v6.18	(-)			1
				PrimeIndel	53–57 bp: ATCTC			1		Two input sequences: 53–84 bp
59	EUCeSSR636	eSSR636P1F	35–36 bp: TC	DiSNPindel v1.0	35–36 bp: TC (0.87)	1				Searching range: 35–134 bp
	(ES593130)			novoSNP v3.0.1	62–63 bp: AC (6)		1
				Mutation Surveyor v4.0.9	(-)			1
				PolyPhred v6.18	(-)			1
				PrimeIndel	(-)			1		Two input sequences: 35–54 bp
60	EUCeSSR650	eSSR650P1F	66–69 bp: (TC)2	DiSNPindel v1.0	66–69 bp: TCCA (0.94)		1			Searching range: 66–165 bp
	(ES596620)			novoSNP v3.0.1	76–79 bp: (TC)2 (18)	1			1
				Mutation Surveyor v4.0.9	68–71 bp: (TC)2 (/)		1		1
				PolyPhred v6.18	(-)			1
				PrimeIndel	66–71 bp: TACACT			1		Two input sequences: 66–87 bp
			(-)	novoSNP v3.0.1	43 bp: T (18)
			(-)	Mutation Surveyor v4.0.9	198–201 bp: GCAT (/)
61	EUCeSSR662	eSSR662P1F	27–32 bp: (CT)3	DiSNPindel v1.0	27–32 bp: (CT)3 (0.80)	1				Searching range: 27–126 bp
	(ES594587)			novoSNP v3.0.1	(-)			1
				Mutation Surveyor v4.0.9	(-)			1
				PolyPhred v6.18	(-)			1
				PrimeIndel	(-)			1		Two input sequences: 27–53 bp
62	EUCeSSR668	eSSR668P1F	214–215 bp: TC	DiSNPindel v1.0	214–215 bp: TC (0.95)	1				Searching range: 214–311 bp
	(ES592094)			novoSNP v3.0.1	224–225 bp: CA (18)		1		1
				Mutation Surveyor v4.0.9	225–226 bp: AT (/)		1
				PolyPhred v6.18	(-)			1
				PrimeIndel	214–215 bp: TC	1				Two input sequences: 214–233 bp
63	EUCeSSR671	eSSR671P1F	63–66 bp: (GA)2	DiSNPindel v1.0	63–66 bp: CGCT (0.84)		1			Searching range: 63–162 bp. Trace with noisy peaks.
	(ES592977)			novoSNP v3.0.1	(-)			1
				Mutation Surveyor v4.0.9	(-)			1
				PolyPhred v6.18	(-)			1
				PrimeIndel	63–66 bp: GGCA		1			Two input sequences: 63–84 bp
64	EUCeSSR683	eSSR683P1F	98–105 bp: (CT)4	DiSNPindel v1.0	98–99 bp: CA (0.75)			1		Searching range: 98–131 bp. Too small range available.
	(ES596108)			novoSNP v3.0.1	(-)			1
				Mutation Surveyor v4.0.9	(-)			1
				PolyPhred v6.18	(-)			1
				PrimeIndel	98–99 bp: GA			1		Two input sequences: 98–123 bp
65	EUCeSSR712	eSSR712P1F	41–64 bp: (TC)12	DiSNPindel v1.0	41–55 bp: GC(TC)5CCG (0.61)			1		Searching range: 41–140 bp
	(ES590250)			novoSNP v3.0.1	(-)			1
				Mutation Surveyor v4.0.9	(-)			1
				PolyPhred v6.18	(-)			1
				PrimeIndel	(-)			1		Two input sequences: 41–80 bp
66	EUCeSSR715	eSSR715P1F	44–49 bp: (GCA)2	DiSNPindel v1.0	44–49 bp: (GCA)2 (0.85)	1				Searching range: 44–143 bp
	(ES592998)			novoSNP v3.0.1	(-)			1
				Mutation Surveyor v4.0.9	(-)			1
				PolyPhred v6.18	(-)			1
				PrimeIndel	44–46 bp: AAC			1		Two input sequences: 44–67 bp
			116–121 bp: (CAG)–2	DiSNPindel v1.0	(-)			1		Difficult to find the second InDel
				novoSNP v3.0.1	136–141 bp: AGCAAC (18)		1
				Mutation Surveyor v4.0.9	(-)			1	1
				PolyPhred v6.18	(-)			1
				PrimeIndel	(-)			1		Two input sequences: – bp
			(-)	Mutation Surveyor v4.0.9	113–118 bp: ---CAG (/)
67	EUCeSSR724	eSSR724P1F	102–103 bp: AG	DiSNPindel v1.0	102–103 bp: AG (1.00)	1				Searching range: 102–152 bp. Not long range available
	(ES591787)			novoSNP v3.0.1	114–129 bp: (AG)8 (12)			1
				Mutation Surveyor v4.0.9	(-)			1
				PolyPhred v6.18	(-)			1
				PrimeIndel	102–103 bp: AG (1.00)	1				Two input sequences: 102–121 bp
68	EUCeSSR739	eSSR739P1F	110–118 bp: (GCG)3	DiSNPindel v1.0	110–118 bp: CGTTGGACG (0.79)		1			Searching range: 110–209 bp
	(ES595999)			novoSNP v3.0.1	116–124 bp: (GCG)3 (18)	1
				Mutation Surveyor v4.0.9	(-)			1
				PolyPhred v6.18	(-)			1
				PrimeIndel	(-)			1		Two input sequences: 110–136 bp
69	EUCeSSR744	eSSR744P1F	113–115 bp: CCT	DiSNPindel v1.0	113–115 bp: CGT (0.96)		1			Searching range: 113–190 bp
	(ES595482)			novoSNP v3.0.1	(-)			1
				Mutation Surveyor v4.0.9	107–112 bp: (CCT)2 (/)			1
				PolyPhred v6.18	(-)			1
				PrimeIndel	113–115 bp: CGT		1			Two input sequences: 113–133 bp
70	EUCeSSR752	eSSR752P1F	28–30 bp: TCC	DiSNPindel v1.0	28–30 bp: TCC (0.91)	1				Searching range: 28–76 bp
	(ES596160)			novoSNP v3.0.1	(-)			1
				Mutation Surveyor v4.0.9	(-)			1
				PolyPhred v6.18	(-)			1
				PrimeIndel	28–30 bp: TCC	1				Two input sequences: 28–48 bp
			76–78 bp: (GAG)–1	DiSNPindel v1.0	(-)			1		Difficult to find the second InDel
				novoSNP v3.0.1	(-)			1	1
				Mutation Surveyor v4.0.9	(-)			1
				PolyPhred v6.18	(-)			1
				PrimeIndel	(-)			1		Two input sequences: – bp
			(-)	novoSNP v3.0.1	95–97 bp: AGC (18)
71	EUCeSSR759	eSSR759P1F	76–81 bp: (CGG)2	DiSNPindel v1.0	76–81 bp: (CGG)2 (0.92)	1				Searching range: 76–118 bp. Not long range available
	(ES589109)			novoSNP v3.0.1	(-)			1
				Mutation Surveyor v4.0.9	67–72 bp: TGCGGC (/)			1
				PolyPhred v6.18	(-)			1
				PrimeIndel	67–72 bp: GGCGGA			1		Two input sequences: 76–109 bp
72	EUCeSSR764	eSSR764P1F	245–247 bp: TCC	DiSNPindel v1.0	245–247 bp: TCC (0.98)	1				Searching range: 245–344 bp
	(ES591393)			novoSNP v3.0.1	262–264 bp: TCC (36)	1			2
				Mutation Surveyor v4.0.9	261–263 bp: TCC (/)	1			1
				PolyPhred v6.18	(-)			1
				PrimeIndel	(-)			1		Two input sequences: 245–265 bp
			(-)	novoSNP v3.0.1	82–84 bp: GCC (18)
			(-)	novoSNP v3.0.1	88–96 bp: (GCC)2ACC (18)
				Mutation Surveyor v4.0.9	85–96 bp: C---A (/)
73	EUCeSSR784	eSSR784P1F	32–35 bp: (CT)2	DiSNPindel v1.0	32–35 bp: (CT)2 (0.98)					Searching range: 32–80 bp
	(ES595601)			novoSNP v3.0.1	33–36 bp: (TC)2 (18)
				Mutation Surveyor v4.0.9	(-)
				PolyPhred v6.18	(-)
				PrimeIndel	32–35 bp: (CT)2	1				Two input sequences: 32–53 bp
			86–94 bp: T(CT)4	DiSNPindel v1.0	86–94 bp: TCTCG(CT)2 (0.93)		1			Searching range: 86–135 bp. Difficult to find the second InDel
				novoSNP v3.0.1	96–104 bp: T---T (18)		1
				Mutation Surveyor v4.0.9	(-)			1
				PolyPhred v6.18	(-)			1
				PrimeIndel	(-)			1		Two input sequences: – bp
			163–168 bp: (GAGCTC)–1	DiSNPindel v1.0	163–165 bp: (GAG)–1 (0.79)			1		Searching range: 163–262 bp. Difficult to find the third InDel
				novoSNP v3.0.1	(-)			1	1
				Mutation Surveyor v4.0.9	(-)			1
				PolyPhred v6.18	(-)			1
				PrimeIndel	(-)			1		Two input sequences: – bp
			(-)	novoSNP v3.0.1	147 bp: T (18)
74	EUCeSSR805	eSSR805P1F	21–22 bp: AG	DiSNPindel v1.0	21–22 bp: AG (0.89)	1				Searching range: 21–120 bp
	(ES594735)			novoSNP v3.0.1	(-)			1	1
				Mutation Surveyor v4.0.9	(-)			1	1
				PolyPhred v6.18	(-)			1
				PrimeIndel	(-)			1		Two input sequences: 21–40 bp
			(-)	novoSNP v3.0.1	52–55 bp: GCCC (18)
			(-)	Mutation Surveyor v4.0.9	57–58 bp: AG (/)
75	EUCeSSR834	eSSR834P1F	88–90 bp: GCC	DiSNPindel v1.0	88–90 bp: GCC	1				Searching range: 88–187 bp
	(ES589990)			novoSNP v3.0.1	(-)			1	1
				Mutation Surveyor v4.0.9	(-)			1	1
				PolyPhred v6.18	(-)			1
				PrimeIndel	(-)			1		Two input sequences: 88–108 bp
			(-)	novoSNP v3.0.1	74–82 bp: A---C (18)
				Mutation Surveyor v4.0.9	74–76 bp: CCG (/)
76	EUCeSSR846	eSSR846P1F	40–54 bp: (TTC)5	DiSNPindel v1.0	40–54 bp: CTC(TTC)3TAC (0.87)		1			Searching range: 40–139 bp
	(ES595419)			novoSNP v3.0.1	(-)			1
				Mutation Surveyor v4.0.9	(-)			1
				PolyPhred v6.18	(-)			1
				PrimeIndel	(-)			1		Two input sequences: 40–72 bp
77	EUCeSSR880	eSSR880P1F	64–65 bp: TC	DiSNPindel v1.0	64–65 bp: TC (0.83)	1				Searching range: 64–163 bp
	(ES591887)			novoSNP v3.0.1	81–82 bp: TC (6)	1			1
				Mutation Surveyor v4.0.9	(-)			1	1
				PolyPhred v6.18	(-)			1
				PrimeIndel	(-)			1		Two input sequences: 64–83 bp
			(-)	novoSNP v3.0.1	53–68 bp: C---C (18)
				Mutation Surveyor v4.0.9	87–103 bp: C---A (/)
	Total			DiSNPindel v1.0		43 (53.1%)b	20 (24.7%)b	18 (22.2%)b	0 (0.0%)c
				novoSNP v3.0.1		6 (7.4%)b	7 (8.6%)b	68 (84.0%)b	34 (72.3%)c
				Mutation Surveyor v4.0.9		7 (8.6%)b	7 (8.6%)b	67 (82.8%)b	26 (65.0%)c
				PolyPhred v6.18		0 (0.0%)b	0 (0.0%)b	81 (100.0%)b	0 (0.0%)c
				PrimeIndel		15 (18.5%)b	10 (12.3%)b	56 (69.1%)b	0 (0.0%)c
All base positions were as shown in DiSNPindel
aIf applicable, a relaxed threshold was used for InDel dection, e.g. ≥ Score 6, High sensitivity and ≤ Rank 4 (≥ score 70) for novoSNP, Mutation Surveyor and PolyPhred, respectively. A slash '/' is given as InDel quality score is not available with Mutation Surveyor. Yellow shadow indicates an InDel with correct size/position but wrong bases, while grey and red shadows indicate missed and false p…
bPercentage of the total of true, correct size and missed InDels
cPercentage of the total of true, correct size and false positive InDels
References
6. Stephens M, Sloan JS, Robertson PD, Scheet P, Nickerson DA: Automating sequence-based detection and genotyping of SNPs from diploid samples. Nat Genet. 2006;38:375–81.
8. Weckx S, Del-Favero J, Rademakers R, Claes L, Cruts M, de Jonghe P, van Broeckhoven C, de Rijk P: novoSNP, a novel computational tool for sequence variation discovery. Genome Res. 2005;15:436–42.
9. Bhangale TR, Stephens M, Nickerson DA: Automating resequencing-based detection of insertion-deletion polymorphisms. Nat Genet. 2006;38:1457–61.
10. Lam CW. PrimeIndel: Four-prime-number genetic code for indel decryption and sequence read alignment. Clin Chim Acta. 2014; 436:1–4.
23. He X, Wang Y, Li F, Weng Q, Li M, Xu L, Shi J, Gan S: Development of 198 novel EST-derived microsatellites in Eucalyptus (Myrtaceae). Am J Bot. 2012;99:e134–48.
